# Supplementary material for: 2-Aza­niumyl-4-(ethyl­carbamo­yl)butano­ate: the zwitterionic form of the amino acid theanine
Source: Acta Crystallogr Sect E Struct Rep Online. 2010 Dec 11;67(Pt 1):o82. doi: 10.1107/S1600536810050701 (PMC3050375; doi:10.1107/S1600536810050701)
Supplement: Supplementary file 1 [file e-67-00o82-sup1.cif]

##############################################################################
###                                                                        ###
###        Electronic paper (Acta Crystallographica Section E)             ###
###                                                                        ###
##############################################################################
#                                                                            #
# This CIF contains the data in a paper accepted for publication in Acta     #
# Crystallographica Section E. It conforms to the requirements of Notes      #
# for Authors for Section E, and has been peer reviewed under the auspices   #
# of the IUCr Commission on Journals.                                        #
#                                                                            #
# Full details of the Crystallographic Information File format               #
# are given in the paper "The Crystallographic Information File (CIF):       #
# a New Standard Archive File for Crystallography" by S. R. Hall, F. H.      #
# Allen and I. D. Brown [Acta Cryst. (1991), A47, 655-685].                  #
#                                                                            #
# The current version of the core CIF dictionary is obtainable from          #
# ftp://ftp.iucr.org/pub/cif_core.dic. The current version number is 2.4.    #
#                                                                            #
# Software is freely available for graphical display of the structure(s) in  #
# this CIF.  For information consult the CIF home page http://www.iucr.org/  #
# cif/home.html                                                              #
#                                                                            #
# This file may be used for bona fide research purposes within the           #
# scientific community so long as proper attribution is given to the journal # 
# article from which it was obtained.                                        #
#                                                                            #
##############################################################################
                                             
data_global
_audit_creation_method     'form.cif (version 2.0)'
_journal_data_validation_number     ?
_journal_date_recd_electronic     2010-11-02
_journal_date_accepted     2010-12-03
_journal_name_full     'Acta Crystallographica, Section E'
_journal_year     2011
_journal_volume     67
_journal_issue      1
_journal_page_first     o82
_journal_page_last     o82
_journal_paper_category     QO
_journal_coeditor_code     SU2225
_publ_contact_author_name     'Ph.D. Hu,Hao'
_publ_contact_author_address
;
School of Life Science
ShanDong University of Technology
Zibo 255049
People's Republic of China
;
_publ_contact_author_email     'huhao@sdut.edu.cn'
_publ_contact_author_fax     '0086-533-2780271'
_publ_contact_author_phone     '0086-533-2780271'
_publ_section_title
;
2-Azaniumyl-4-(ethylcarbamoyl)butanoate: the zwitterion form of the amino acid
theanine
;
loop_
    _publ_author_name
    _publ_author_address
    'Kang, Shou-Kai'
;
School of Life Science
ShanDong University of Technology
ZiBo 255049
People's Republic of China
;
    'Chen, Yue-Hu'
;
School of Life Science
ShanDong University of Technology
ZiBo 255049
People's Republic of China
;
    'Qian, Shao-Song'
;
School of Life Science
ShanDong University of Technology
ZiBo 255049
People's Republic of China
;
    'Hu, Hao'
;
School of Life Science
ShanDong University of Technology
ZiBo 255049
People's Republic of China
;
data_I
_audit_creation_method     SHELXL-97
_chemical_name_systematic
;
2-Azaniumyl-4-(ethylcarbamoyl)butanoate
;
_chemical_name_common     ?
_chemical_formula_moiety     'C7 H14 N2 O3'
_chemical_formula_sum     'C7 H14 N2 O3'
_chemical_formula_iupac     'C7 H14 N2 O3'
_chemical_formula_weight     174.20
_chemical_melting_point     ?
_symmetry_cell_setting     monoclinic
_symmetry_space_group_name_H-M     'P 21/c'
_symmetry_space_group_name_Hall     '-P 2ybc'
loop_
    _symmetry_equiv_pos_as_xyz
    'x, y, z'
    '-x, y+1/2, -z+1/2'
    '-x, -y, -z'
    'x, -y-1/2, z-1/2'
_cell_length_a     19.606(6)
_cell_length_b     4.7904(15)
_cell_length_c     9.812(3)
_cell_angle_alpha     90.00
_cell_angle_beta     90.501(6)
_cell_angle_gamma     90.00
_cell_volume     921.5(5)
_cell_formula_units_Z     4
_cell_measurement_reflns_used     838
_cell_measurement_theta_min     4.15
_cell_measurement_theta_max     23.01
_cell_measurement_temperature     273(2)
_exptl_crystal_description     prism
_exptl_crystal_colour     colourless
_exptl_crystal_size_max     0.15
_exptl_crystal_size_mid     0.12
_exptl_crystal_size_min     0.06
_exptl_crystal_density_diffrn     1.256
_exptl_crystal_density_meas     ?
_exptl_crystal_density_method     'not measured'
_exptl_crystal_F_000     376
_exptl_absorpt_coefficient_mu     0.098
_exptl_absorpt_correction_type     none
_exptl_absorpt_process_details     ?
_exptl_absorpt_correction_T_min     ?
_exptl_absorpt_correction_T_max     ?
_exptl_special_details     ?
_diffrn_ambient_temperature     273(2)
_diffrn_radiation_type     MoK\a
_diffrn_radiation_wavelength     0.71073
_diffrn_radiation_source     'fine-focus sealed tube'
_diffrn_radiation_monochromator     graphite
_diffrn_measurement_device_type     'Bruker SMART CCD area-detector'
_diffrn_measurement_method     'phi and omega scans'
_diffrn_detector_area_resol_mean     ?
_diffrn_reflns_number     5580
_diffrn_reflns_av_R_equivalents     0.0392
_diffrn_reflns_av_sigmaI/netI     0.0518
_diffrn_reflns_theta_min     2.08
_diffrn_reflns_theta_max     28.30
_diffrn_reflns_theta_full     25.00
_diffrn_measured_fraction_theta_max     0.966
_diffrn_measured_fraction_theta_full     0.999
_diffrn_reflns_limit_h_min     -21
_diffrn_reflns_limit_h_max     25
_diffrn_reflns_limit_k_min     -6
_diffrn_reflns_limit_k_max     6
_diffrn_reflns_limit_l_min     -13
_diffrn_reflns_limit_l_max     9
_diffrn_standards_number     ?
_diffrn_standards_interval_count     ?
_diffrn_standards_interval_time     ?
_diffrn_standards_decay_%     ?
_refine_special_details
;
 Refinement of F^2^ against ALL reflections.  The weighted R-factor wR and
 goodness of fit S are based on F^2^, conventional R-factors R are based
 on F, with F set to zero for negative F^2^. The threshold expression of
 F^2^ > 2sigma(F^2^) is used only for calculating R-factors(gt) etc. and is
 not relevant to the choice of reflections for refinement.  R-factors based
 on F^2^ are statistically about twice as large as those based on F, and R-
 factors based on ALL data will be even larger.
;
_reflns_number_total     2218
_reflns_number_gt     1276
_reflns_threshold_expression     I>2\s(I)
_refine_ls_structure_factor_coef     Fsqd
_refine_ls_matrix_type     full
_refine_ls_R_factor_all     0.1022
_refine_ls_R_factor_gt     0.0505
_refine_ls_wR_factor_gt     0.1205
_refine_ls_wR_factor_ref     0.1467
_refine_ls_goodness_of_fit_ref     1.014
_refine_ls_restrained_S_all     1.012
_refine_ls_number_reflns     2218
_refine_ls_number_parameters     148
_refine_ls_number_restraints     26
_refine_ls_hydrogen_treatment     constr
_refine_ls_weighting_scheme     calc
_refine_ls_weighting_details
                 'calc w=1/[\s^2^(Fo^2^)+(0.0696P)^2^] where P=(Fo^2^+2Fc^2^)/3'
_atom_sites_solution_hydrogens     geom
_atom_sites_solution_primary     direct
_atom_sites_solution_secondary     difmap
_refine_ls_shift/su_max     0.000
_refine_ls_shift/su_mean     0.000
_refine_diff_density_max     0.233
_refine_diff_density_min     -0.198
_refine_ls_extinction_method     none
_refine_ls_extinction_coef     ?
loop_
    _atom_type_symbol
    _atom_type_description
    _atom_type_scat_dispersion_real
    _atom_type_scat_dispersion_imag
    _atom_type_scat_source
    'C' 'C' 0.0033 0.0016
                         'International Tables Vol C Tables 4.2.6.8 and 6.1.1.4'
    'H' 'H' 0.0000 0.0000
                         'International Tables Vol C Tables 4.2.6.8 and 6.1.1.4'
    'N' 'N' 0.0061 0.0033
                         'International Tables Vol C Tables 4.2.6.8 and 6.1.1.4'
    'O' 'O' 0.0106 0.0060
                         'International Tables Vol C Tables 4.2.6.8 and 6.1.1.4'
_computing_data_collection     'SMART (Bruker, 2007)'
_computing_cell_refinement     'SAINT (Bruker, 2007)'
_computing_data_reduction     'SAINT (Bruker, 2007)'
_computing_structure_solution     'SHELXS97 (Sheldrick, 2008)'
_computing_structure_refinement     'SHELXL97 (Sheldrick, 2008)'
_computing_molecular_graphics     'PLATON (Spek, 2009)'
_computing_publication_material     'SHELXTL (Sheldrick, 2008)'
loop_
    _atom_site_type_symbol
    _atom_site_label
    _atom_site_fract_x
    _atom_site_fract_y
    _atom_site_fract_z
    _atom_site_U_iso_or_equiv
    _atom_site_adp_type
    _atom_site_calc_flag
    _atom_site_refinement_flags
    _atom_site_occupancy
    _atom_site_disorder_assembly
    _atom_site_disorder_group
    O O1 0.10121(7) 0.5612(3) 0.46220(12) 0.0493(4) Uani d . 1 . .
    O O2 0.05541(6) 0.8285(3) 0.30018(12) 0.0396(4) Uani d . 1 . .
    O O3 0.3108(4) 0.734(2) 0.0555(10) 0.099(3) Uani d P 0.70 A 1
    O O3' 0.2918(9) 0.741(4) 0.013(2) 0.062(3) Uani d P 0.30 A 2
    N N1 0.07561(7) 0.4367(3) 0.10890(14) 0.0357(4) Uani d . 1 . .
    H H1A 0.0325 0.4110 0.1338 0.054 Uiso calc R 1 . .
    H H1B 0.0881 0.2996 0.0532 0.054 Uiso calc R 1 . .
    H H1C 0.0793 0.5997 0.0660 0.054 Uiso calc R 1 . .
    C C1 0.08906(9) 0.6232(3) 0.34041(17) 0.0319(4) Uani d . 1 . .
    C C2 0.12060(9) 0.4366(3) 0.23210(16) 0.0313(4) Uani d . 1 . .
    H H2A 0.1243 0.2458 0.2675 0.038 Uiso calc R 1 . .
    C C3 0.19192(9) 0.5443(4) 0.19622(19) 0.0405(5) Uani d . 1 . .
    H H3A 0.1879 0.7328 0.1609 0.049 Uiso calc R 1 . .
    H H3B 0.2194 0.5525 0.2788 0.049 Uiso calc R 1 . .
    C C4 0.22817(11) 0.3658(5) 0.0926(3) 0.0708(8) Uani d . 1 A .
    H H4A 0.2382 0.1859 0.1334 0.085 Uiso calc R 1 . .
    H H4B 0.1976 0.3338 0.0159 0.085 Uiso calc R 1 . .
    C C5 0.29288(12) 0.4882(5) 0.0407(3) 0.0633(7) Uani d . 1 . .
    N N2 0.3323(10) 0.312(4) -0.0317(13) 0.066(4) Uani d P 0.50 A 1
    H H2 0.3217 0.1382 -0.0386 0.079 Uiso calc PR 0.50 A 1
    C C6 0.3928(6) 0.420(2) -0.0976(13) 0.099(4) Uani d PDU 0.50 A 1
    H H6A 0.4174 0.5415 -0.0355 0.119 Uiso calc PR 0.50 A 1
    H H6B 0.3798 0.5269 -0.1775 0.119 Uiso calc PR 0.50 A 1
    C C7 0.4368(6) 0.183(3) -0.1378(15) 0.137(5) Uani d PDU 0.50 A 1
    H H7A 0.4453 0.0661 -0.0602 0.205 Uiso calc PR 0.50 A 1
    H H7B 0.4793 0.2540 -0.1713 0.205 Uiso calc PR 0.50 A 1
    H H7C 0.4145 0.0771 -0.2081 0.205 Uiso calc PR 0.50 A 1
    N N2' 0.3403(10) 0.302(4) 0.0159(13) 0.069(4) Uani d P 0.50 A 2
    H H2' 0.3293 0.1295 0.0275 0.083 Uiso calc PR 0.50 A 2
    C C6' 0.4104(5) 0.357(2) -0.0298(10) 0.087(3) Uani d PDU 0.50 A 2
    H H6'1 0.4414 0.2225 0.0113 0.105 Uiso calc PR 0.50 A 2
    H H6'2 0.4243 0.5420 -0.0011 0.105 Uiso calc PR 0.50 A 2
    C C7' 0.4137(8) 0.336(4) -0.1820(13) 0.159(5) Uani d PDU 0.50 A 2
    H H7'1 0.3892 0.1728 -0.2119 0.238 Uiso calc PR 0.50 A 2
    H H7'2 0.4604 0.3213 -0.2094 0.238 Uiso calc PR 0.50 A 2
    H H7'3 0.3935 0.4989 -0.2223 0.238 Uiso calc PR 0.50 A 2
loop_
    _atom_site_aniso_label
    _atom_site_aniso_U_11
    _atom_site_aniso_U_22
    _atom_site_aniso_U_33
    _atom_site_aniso_U_12
    _atom_site_aniso_U_13
    _atom_site_aniso_U_23
    O1 0.0812(11) 0.0390(8) 0.0277(7) 0.0014(7) -0.0001(6) 0.0010(6)
    O2 0.0481(8) 0.0319(7) 0.0389(7) 0.0056(6) 0.0051(6) 0.0004(6)
    O3 0.072(5) 0.045(3) 0.181(8) -0.013(3) 0.046(4) -0.019(4)
    O3' 0.050(7) 0.032(4) 0.104(7) -0.001(5) 0.025(5) 0.009(5)
    N1 0.0426(9) 0.0328(8) 0.0317(8) -0.0019(7) 0.0044(7) -0.0035(6)
    C1 0.0394(10) 0.0263(9) 0.0301(9) -0.0065(8) 0.0040(7) -0.0002(7)
    C2 0.0419(10) 0.0236(8) 0.0284(9) 0.0010(7) 0.0002(7) 0.0009(7)
    C3 0.0410(11) 0.0343(10) 0.0463(11) -0.0018(8) 0.0019(8) -0.0039(8)
    C4 0.0524(14) 0.0498(14) 0.111(2) -0.0112(11) 0.0364(14) -0.0275(14)
    C5 0.0549(14) 0.0419(13) 0.0936(19) -0.0060(11) 0.0271(13) -0.0113(13)
    N2 0.068(7) 0.042(3) 0.089(8) -0.003(4) 0.045(6) -0.013(5)
    C6 0.088(8) 0.078(6) 0.134(9) 0.005(4) 0.079(7) 0.008(6)
    C7 0.092(7) 0.120(8) 0.199(13) 0.018(5) 0.084(9) 0.003(7)
    N2' 0.048(4) 0.053(4) 0.107(10) -0.012(3) 0.032(7) -0.010(7)
    C6' 0.059(5) 0.067(5) 0.137(9) -0.006(4) 0.038(5) -0.001(5)
    C7' 0.125(12) 0.216(17) 0.136(9) -0.046(11) 0.055(8) 0.002(11)
_geom_special_details
;
 All esds (except the esd in the dihedral angle between two l.s. planes)
 are estimated using the full covariance matrix.  The cell esds are taken
 into account individually in the estimation of esds in distances, angles
 and torsion angles; correlations between esds in cell parameters are only
 used when they are defined by crystal symmetry.  An approximate (isotropic)
 treatment of cell esds is used for estimating esds involving l.s. planes.
;
loop_
    _geom_bond_atom_site_label_1
    _geom_bond_atom_site_label_2
    _geom_bond_site_symmetry_2
    _geom_bond_distance
    _geom_bond_publ_flag
    O1 C1 . 1.252(2) ?
    O2 C1 . 1.246(2) ?
    O3 C5 . 1.237(10) ?
    O3' C5 . 1.24(2) ?
    N1 C2 . 1.490(2) ?
    N1 H1A . 0.8900 ?
    N1 H1B . 0.8900 ?
    N1 H1C . 0.8900 ?
    C1 C2 . 1.524(2) ?
    C2 C3 . 1.534(2) ?
    C2 H2A . 0.9800 ?
    C3 C4 . 1.511(3) ?
    C3 H3A . 0.9700 ?
    C3 H3B . 0.9700 ?
    C4 C5 . 1.491(3) ?
    C4 H4A . 0.9700 ?
    C4 H4B . 0.9700 ?
    C5 N2' . 1.31(2) ?
    C5 N2 . 1.351(18) ?
    N2 C6 . 1.45(2) ?
    N2 H2 . 0.8600 ?
    C6 C7 . 1.479(12) ?
    C6 H6A . 0.9700 ?
    C6 H6B . 0.9700 ?
    C7 H7A . 0.9600 ?
    C7 H7B . 0.9600 ?
    C7 H7C . 0.9600 ?
    N2' C6' . 1.47(2) ?
    N2' H2' . 0.8600 ?
    C6' C7' . 1.499(13) ?
    C6' H6'1 . 0.9700 ?
    C6' H6'2 . 0.9700 ?
    C7' H7'1 . 0.9600 ?
    C7' H7'2 . 0.9600 ?
    C7' H7'3 . 0.9600 ?
loop_
    _geom_angle_atom_site_label_1
    _geom_angle_atom_site_label_2
    _geom_angle_atom_site_label_3
    _geom_angle_site_symmetry_1
    _geom_angle_site_symmetry_3
    _geom_angle
    _geom_angle_publ_flag
    C2 N1 H1A . . 109.5 ?
    C2 N1 H1B . . 109.5 ?
    H1A N1 H1B . . 109.5 ?
    C2 N1 H1C . . 109.5 ?
    H1A N1 H1C . . 109.5 ?
    H1B N1 H1C . . 109.5 ?
    O2 C1 O1 . . 125.80(16) ?
    O2 C1 C2 . . 117.32(15) ?
    O1 C1 C2 . . 116.84(16) ?
    N1 C2 C1 . . 108.93(14) ?
    N1 C2 C3 . . 110.36(14) ?
    C1 C2 C3 . . 109.80(14) ?
    N1 C2 H2A . . 109.2 ?
    C1 C2 H2A . . 109.2 ?
    C3 C2 H2A . . 109.2 ?
    C4 C3 C2 . . 113.51(15) ?
    C4 C3 H3A . . 108.9 ?
    C2 C3 H3A . . 108.9 ?
    C4 C3 H3B . . 108.9 ?
    C2 C3 H3B . . 108.9 ?
    H3A C3 H3B . . 107.7 ?
    C5 C4 C3 . . 114.44(18) ?
    C5 C4 H4A . . 108.7 ?
    C3 C4 H4A . . 108.7 ?
    C5 C4 H4B . . 108.7 ?
    C3 C4 H4B . . 108.7 ?
    H4A C4 H4B . . 107.6 ?
    O3 C5 N2' . . 117.9(10) ?
    O3' C5 N2' . . 129.3(13) ?
    O3 C5 N2 . . 119.6(10) ?
    O3' C5 N2 . . 120.2(13) ?
    O3 C5 C4 . . 125.2(5) ?
    O3' C5 C4 . . 116.5(9) ?
    N2' C5 C4 . . 113.6(9) ?
    N2 C5 C4 . . 115.2(9) ?
    C5 N2 C6 . . 119.1(15) ?
    C5 N2 H2 . . 120.5 ?
    C6 N2 H2 . . 120.5 ?
    N2 C6 C7 . . 109.2(11) ?
    N2 C6 H6A . . 109.8 ?
    C7 C6 H6A . . 109.8 ?
    N2 C6 H6B . . 109.8 ?
    C7 C6 H6B . . 109.8 ?
    H6A C6 H6B . . 108.3 ?
    C5 N2' C6' . . 126.7(16) ?
    C5 N2' H2' . . 116.6 ?
    C6' N2' H2' . . 116.6 ?
    N2' C6' C7' . . 109.9(10) ?
    N2' C6' H6'1 . . 109.7 ?
    C7' C6' H6'1 . . 109.7 ?
    N2' C6' H6'2 . . 109.7 ?
    C7' C6' H6'2 . . 109.7 ?
    H6'1 C6' H6'2 . . 108.2 ?
    C6' C7' H7'1 . . 109.5 ?
    C6' C7' H7'2 . . 109.5 ?
    H7'1 C7' H7'2 . . 109.5 ?
    C6' C7' H7'3 . . 109.5 ?
    H7'1 C7' H7'3 . . 109.5 ?
    H7'2 C7' H7'3 . . 109.5 ?
loop_
    _geom_torsion_atom_site_label_1
    _geom_torsion_atom_site_label_2
    _geom_torsion_atom_site_label_3
    _geom_torsion_atom_site_label_4
    _geom_torsion_site_symmetry_1
    _geom_torsion_site_symmetry_2
    _geom_torsion_site_symmetry_3
    _geom_torsion_site_symmetry_4
    _geom_torsion
    _geom_torsion_publ_flag
    O2 C1 C2 N1 . . . . -31.8(2) ?
    O1 C1 C2 N1 . . . . 150.42(15) ?
    O2 C1 C2 C3 . . . . 89.14(19) ?
    O1 C1 C2 C3 . . . . -88.62(18) ?
    N1 C2 C3 C4 . . . . -61.8(2) ?
    C1 C2 C3 C4 . . . . 178.08(18) ?
    C2 C3 C4 C5 . . . . 171.3(2) ?
    C3 C4 C5 O3 . . . . -14.3(6) ?
    C3 C4 C5 O3' . . . . -43.0(10) ?
    C3 C4 C5 N2' . . . . 144.8(7) ?
    C3 C4 C5 N2 . . . . 168.1(7) ?
    O3 C5 N2 C6 . . . . -3.8(16) ?
    O3' C5 N2 C6 . . . . 26.3(18) ?
    N2' C5 N2 C6 . . . . -95(5) ?
    C4 C5 N2 C6 . . . . 173.9(10) ?
    C5 N2 C6 C7 . . . . 164.9(13) ?
    O3 C5 N2' C6' . . . . -16.3(16) ?
    O3' C5 N2' C6' . . . . 12(2) ?
    N2 C5 N2' C6' . . . . 84(5) ?
    C4 C5 N2' C6' . . . . -177.0(10) ?
    C5 N2' C6' C7' . . . . -94.9(15) ?
loop_
    _geom_hbond_atom_site_label_D
    _geom_hbond_atom_site_label_H
    _geom_hbond_atom_site_label_A
    _geom_hbond_site_symmetry_A
    _geom_hbond_distance_DH
    _geom_hbond_distance_HA
    _geom_hbond_distance_DA
    _geom_hbond_angle_DHA
    N1 H1A O2 2_545 0.89 1.89 2.776(2) 174
    N1 H1B O1 4_565 0.89 1.96 2.8332(19) 165
    N1 H1C O1 4_575 0.89 1.97 2.850(2) 171
    N2 H2 O3 1_545 0.86 2.16 2.93(2) 149
    N2' H2' O3' 1_545 0.86 2.01 2.85(3) 166
_iucr_refine_instructions_details
;
TITL 123 IN P2(1)/C
CELL  0.71073 19.60610  4.79040  9.81170 90.00000 90.50100 90.00000
ZERR 4  0.00610  0.00150  0.00310  0.00000  0.00600  0.00000
LATT 1
SYMM -X, Y+ 0.50000, -Z+ 0.50000
SFAC C H N O
UNIT 28 56 8 12
TEMP 0
L.S. 8
BOND $H
FMAP 2
PLAN 40
DFIX 1.54 0.02 C6 C7 C6' C7'
ISOR 0.1 0.2 C6 C6' C7 C7'
EQIV $1 -X, Y-1/2, -Z+1/2
EQIV $2 X, -Y+1/2, Z-1/2
EQIV $3 X, -Y+3/2, Z-1/2
EQIV $4  X, Y-1, Z
HTAB N1  O2_$1
HTAB N1 O1_$2
HTAB N1 O1_$3
HTAB N2  O3_$4
HTAB N2' O3'_$4
HTAB
CONF
ACTA 50
WGHT    0.069600
FVAR       0.86157
O1    4    0.101205    0.561239    0.462198    11.00000    0.08121    0.03901 =
         0.02771    0.00098   -0.00006    0.00137
O2    4    0.055412    0.828473    0.300180    11.00000    0.04807    0.03189 =
         0.03893    0.00039    0.00510    0.00559
PART 1
O3    4    0.310799    0.733989    0.055451    10.70000    0.07228    0.04469 =
         0.18115   -0.01941    0.04622   -0.01344
PART 2
O3'   4    0.291831    0.740820    0.012824    10.30000    0.04981    0.03164 =
         0.10388    0.00905    0.02490   -0.00137
PART 0
N1    3    0.075607    0.436735    0.108901    11.00000    0.04258    0.03278 =
         0.03174   -0.00352    0.00444   -0.00193
AFIX 137
H1A   2    0.032526    0.411049    0.133850    11.00000   -1.50000
H1B   2    0.088086    0.299575    0.053247    11.00000   -1.50000
H1C   2    0.079336    0.599678    0.066029    11.00000   -1.50000
AFIX   0
C1    1    0.089064    0.623209    0.340407    11.00000    0.03939    0.02630 =
         0.03012   -0.00015    0.00396   -0.00651
C2    1    0.120602    0.436573    0.232099    11.00000    0.04194    0.02361 =
         0.02842    0.00092    0.00017    0.00105
AFIX  13
H2A   2    0.124336    0.245816    0.267470    11.00000   -1.20000
AFIX   0
C3    1    0.191915    0.544340    0.196221    11.00000    0.04101    0.03429 =
         0.04628   -0.00388    0.00188   -0.00179
AFIX  23
H3A   2    0.187871    0.732758    0.160854    11.00000   -1.20000
H3B   2    0.219433    0.552522    0.278764    11.00000   -1.20000
AFIX   0
C4    1    0.228168    0.365762    0.092552    11.00000    0.05240    0.04979 =
         0.11074   -0.02746    0.03635   -0.01116
AFIX  23
H4A   2    0.238237    0.185881    0.133420    11.00000   -1.20000
H4B   2    0.197567    0.333751    0.015922    11.00000   -1.20000
AFIX   0
C5    1    0.292883    0.488194    0.040656    11.00000    0.05488    0.04190 =
         0.09358   -0.01126    0.02705   -0.00599
PART 1
N2    3    0.332340    0.311885   -0.031699    10.50000    0.06766    0.04159 =
         0.08929   -0.01344    0.04522   -0.00324
AFIX  43
H2    2    0.321745    0.138214   -0.038576    10.50000   -1.20000
AFIX   0
C6    1    0.392766    0.419505   -0.097562    10.50000    0.08838    0.07762 =
         0.13373    0.00775    0.07910    0.00498
AFIX  23
H6A   2    0.417421    0.541546   -0.035516    10.50000   -1.20000
H6B   2    0.379783    0.526900   -0.177484    10.50000   -1.20000
AFIX   0
C7    1    0.436831    0.183468   -0.137822    10.50000    0.09198    0.12006 =
         0.19914    0.00313    0.08415    0.01776
AFIX 137
H7A   2    0.445293    0.066068   -0.060203    10.50000   -1.50000
H7B   2    0.479339    0.253998   -0.171329    10.50000   -1.50000
H7C   2    0.414467    0.077113   -0.208069    10.50000   -1.50000
PART 2
AFIX   0
N2'   3    0.340306    0.301575    0.015870    10.50000    0.04812    0.05289 =
         0.10735   -0.01008    0.03168   -0.01230
AFIX  43
H2'   2    0.329289    0.129508    0.027533    10.50000   -1.20000
AFIX   0
C6'   1    0.410371    0.356720   -0.029818    10.50000    0.05854    0.06684 =
         0.13691   -0.00136    0.03764   -0.00628
AFIX  23
H6'1  2    0.441355    0.222488    0.011291    10.50000   -1.20000
H6'2  2    0.424311    0.542043   -0.001098    10.50000   -1.20000
AFIX   0
C7'   1    0.413680    0.335510   -0.182006    10.50000    0.12480    0.21610 =
         0.13574    0.00242    0.05497   -0.04628
AFIX 137
H7'1  2    0.389184    0.172804   -0.211877    10.50000   -1.50000
H7'2  2    0.460441    0.321270   -0.209378    10.50000   -1.50000
H7'3  2    0.393535    0.498870   -0.222251    10.50000   -1.50000
HKLF 4
REM  123 IN P2(1)/C
REM R1 =  0.0505 for   1276 Fo > 4sig(Fo)  and  0.1022 for all   2218 data
REM    148 parameters refined using     26 restraints
END
WGHT      0.0695      0.0000
REM Highest difference peak  0.233,  deepest hole -0.198,  1-sigma level  0.042
Q1    1   0.2211  0.1679  0.0634  11.00000  0.05    0.23
Q2    1   0.1830  0.4638 -0.0263  11.00000  0.05    0.16
Q3    1   0.1688  0.4804  0.4528  11.00000  0.05    0.14
Q4    1   0.0861  0.6598  0.5272  11.00000  0.05    0.13
Q5    1   0.1109  0.5586  0.2836  11.00000  0.05    0.13
Q6    1   0.1506  0.1373 -0.0200  11.00000  0.05    0.13
Q7    1   0.3481  0.5641 -0.3322  11.00000  0.05    0.13
Q8    1   0.1164  0.5663  0.5920  11.00000  0.05    0.12
Q9    1   0.1707  0.0695  0.0726  11.00000  0.05    0.12
Q10   1   0.0037  0.8841  0.2223  11.00000  0.05    0.12
Q11   1   0.2879  0.8379 -0.0043  11.00000  0.05    0.12
Q12   1   0.3209  0.3437 -0.2792  11.00000  0.05    0.12
Q13   1   0.0198  1.0350  0.2424  11.00000  0.05    0.12
Q14   1  -0.0097  0.4248  0.0128  11.00000  0.05    0.11
Q15   1   0.0341  0.7589  0.1560  11.00000  0.05    0.11
Q16   1   0.2676  0.2424  0.2312  11.00000  0.05    0.11
Q17   1   0.1504  0.7407  0.5208  11.00000  0.05    0.11
Q18   1   0.4615  0.3535  0.0727  11.00000  0.05    0.11
Q19   1   0.0480  0.8817  0.2747  11.00000  0.05    0.11
Q20   1   0.3289  0.0674  0.0001  11.00000  0.05    0.11
Q21   1   0.3707  0.3874 -0.3056  11.00000  0.05    0.11
Q22   1   0.0225  0.5309  0.2955  11.00000  0.05    0.11
Q23   1   0.1977  0.7828  0.1988  11.00000  0.05    0.11
Q24   1   0.0737  0.4420  0.4354  11.00000  0.05    0.11
Q25   1  -0.0065  0.7224  0.2748  11.00000  0.05    0.11
Q26   1   0.0107  0.8503  0.1754  11.00000  0.05    0.11
Q27   1   0.2009  0.6515  0.3467  11.00000  0.05    0.10
Q28   1   0.2690  0.8768  0.0495  11.00000  0.05    0.10
Q29   1   0.0820  0.9671  0.4036  11.00000  0.05    0.10
Q30   1   0.0769  0.5581  0.5927  11.00000  0.05    0.10
Q31   1   0.2641  0.3738  0.0964  11.00000  0.05    0.10
Q32   1   0.4419  0.7020  0.0554  11.00000  0.05    0.10
Q33   1   0.4394  0.5487 -0.2637  11.00000  0.05    0.10
Q34   1   0.2440  0.3320  0.1466  11.00000  0.05    0.10
Q35   1   0.0422  0.6439  0.4844  11.00000  0.05    0.10
Q36   1   0.2821  0.3229 -0.1610  11.00000  0.05    0.10
Q37   1   0.4051  0.6329 -0.1038  11.00000  0.05    0.10
Q38   1   0.3832  0.1950 -0.2628  11.00000  0.05    0.10
Q39   1   0.2594  0.7130 -0.0055  11.00000  0.05    0.10
Q40   1   0.0026  0.0714  0.1493  11.00000  0.05    0.10
;
