# Supplementary material for: 2-Aza­niumyl-4-(ethyl­carbamo­yl)butano­ate: the zwitterionic form of the amino acid theanine
Source: Acta Crystallogr Sect E Struct Rep Online. 2010 Dec 11;67(Pt 1):o82. doi: 10.1107/S1600536810050701 (PMC3050375; doi:10.1107/S1600536810050701)
Supplement: Supplementary file 2 [file e-67-00o82-Isup2.hkl]

# 
# h,k,l, Fc-squared, Fo-squared, sigma(Fo-squared) and status flag 
# 
data_I
_shelx_title ' 123 IN P2(1)/C' 
_shelx_refln_list_code          4 
_shelx_F_calc_maximum      121.49 
_exptl_crystal_F_000       376.00 
_reflns_d_resolution_high  0.7496 
 
loop_ 
 _symmetry_equiv_pos_as_xyz 
 'x, y, z' 
 '-x, y+1/2, -z+1/2' 
 '-x, -y, -z' 
 'x, -y-1/2, z-1/2' 
 
_cell_length_a    19.6061 
_cell_length_b     4.7904 
_cell_length_c     9.8117 
_cell_angle_alpha  90.000 
_cell_angle_beta   90.501 
_cell_angle_gamma  90.000 
 
_shelx_F_squared_multiplier     1.000 
 
loop_ 
 _refln_index_h 
 _refln_index_k 
 _refln_index_l 
 _refln_F_squared_calc 
 _refln_F_squared_meas 
 _refln_F_squared_sigma 
 _refln_observed_status 
   2   0   0      148.81      142.00      2.71 o 
   3   0   0      689.42      689.86      8.96 o 
   4   0   0     3587.52     3387.44     35.67 o 
   5   0   0     3991.80     3769.57     28.70 o 
   6   0   0     4687.90     4427.48     27.58 o 
   7   0   0     1210.97     1174.23      9.99 o 
   8   0   0     3281.56     3236.33     38.49 o 
   9   0   0      304.67      332.04      5.05 o 
  10   0   0     1282.79     1277.03     11.84 o 
  11   0   0       63.73       56.06      3.20 o 
  12   0   0        4.38        4.32      1.15 o 
  13   0   0        2.33        2.84      1.21 o 
  14   0   0        2.89        3.00      2.00 o 
  15   0   0        0.31       -2.83      2.86 o 
  16   0   0        1.76        0.35      2.36 o 
  17   0   0       84.96       69.55     11.34 o 
  18   0   0        0.23        2.19      2.98 o 
  19   0   0       60.93       52.05      5.62 o 
  20   0   0        0.83       -2.72      3.46 o 
  21   0   0       16.37        5.70      3.92 o 
  22   0   0        0.00       -4.94      4.94 o 
   1   1   0      173.51      132.32      3.60 o 
   2   1   0     2215.62     2205.89     16.45 o 
   3   1   0       20.00       17.92      1.40 o 
   4   1   0     2711.90     2790.88     22.72 o 
   5   1   0      159.19      162.23      2.54 o 
   6   1   0       25.05       20.84      0.93 o 
   7   1   0      402.51      436.25      4.10 o 
   8   1   0      171.17      204.11      2.85 o 
   9   1   0      407.24      421.15      6.25 o 
  10   1   0      603.16      625.96      5.67 o 
  11   1   0      158.29      164.38      2.94 o 
  12   1   0        8.86        9.71      1.38 o 
  13   1   0       45.30       48.73      2.63 o 
  14   1   0       22.37       23.95      2.03 o 
  15   1   0       73.45       81.33      3.18 o 
  16   1   0       24.39       23.61      2.64 o 
  17   1   0        6.42        5.43      2.46 o 
  18   1   0       51.85       48.32      8.41 o 
  19   1   0       49.29       56.80      9.27 o 
  20   1   0        3.13        2.33      3.95 o 
  21   1   0        8.00        8.93      4.31 o 
  22   1   0        8.91       13.30      7.00 o 
  23   1   0       18.98       21.88      5.83 o 
  24   1   0        8.87        8.18      5.55 o 
  25   1   0        4.12        4.03      7.83 o 
   0   2   0       58.35       47.87      4.82 o 
   1   2   0      902.10      964.56     14.37 o 
   2   2   0       20.34       18.93      2.70 o 
   3   2   0     1045.20     1111.21     15.65 o 
   4   2   0      260.58      263.51      4.26 o 
   5   2   0       12.85       14.16      1.33 o 
   6   2   0      450.23      425.48      5.56 o 
   7   2   0        9.27        7.19      1.03 o 
   8   2   0      183.72      177.22      3.40 o 
   9   2   0        0.18       -0.03      0.88 o 
  10   2   0      478.19      503.22      6.46 o 
  11   2   0      325.74      354.69      6.43 o 
  12   2   0       21.35       20.68      2.15 o 
  13   2   0        5.94        5.94      1.59 o 
  14   2   0        0.60        1.11      1.50 o 
  15   2   0        0.28        2.16      2.23 o 
  16   2   0        0.02        0.66      2.14 o 
  17   2   0        0.02        1.64      2.48 o 
  18   2   0       15.70        9.62      4.43 o 
  19   2   0       21.98       13.42      4.96 o 
  20   2   0        3.28        2.75      4.50 o 
  21   2   0        1.33       -0.07      4.33 o 
  22   2   0        4.18       -1.28      5.00 o 
  23   2   0        2.82        2.26      5.27 o 
  24   2   0        0.44       -0.10      5.35 o 
   1   3   0       65.39       74.27      5.23 o 
   2   3   0      120.62      124.32      6.19 o 
   3   3   0       39.07       45.57      4.27 o 
   4   3   0       97.67       92.95      4.46 o 
   5   3   0       31.03       32.27      2.48 o 
   6   3   0       13.19       10.38      1.74 o 
   7   3   0       11.91       12.27      1.72 o 
   8   3   0      208.56      204.66      4.64 o 
   9   3   0        0.03        1.85      1.40 o 
  10   3   0       19.64       21.18      2.43 o 
  11   3   0       11.95       10.15      2.28 o 
  12   3   0      302.60      322.90      9.26 o 
  13   3   0       92.38       84.06      5.64 o 
  14   3   0        0.87       -0.69      2.25 o 
  15   3   0        2.77        2.33      2.51 o 
  16   3   0        3.43        2.86      2.57 o 
  17   3   0       15.14        9.92      3.36 o 
  18   3   0       44.21       38.64      4.97 o 
  19   3   0       31.20       27.06      4.55 o 
  20   3   0       18.12       27.48      6.50 o 
  21   3   0        2.70        4.66      5.35 o 
  22   3   0       24.82       24.00      7.14 o 
  23   3   0       12.41        8.58      6.91 o 
   0   4   0        0.52        0.31      3.13 o 
   1   4   0       76.00       79.07     10.92 o 
   2   4   0      136.26      119.34      6.49 o 
   3   4   0       36.11       28.00      3.64 o 
   4   4   0       15.32       19.88      2.98 o 
   5   4   0       28.95       29.90      2.68 o 
   6   4   0      179.95      184.60      5.08 o 
   7   4   0      145.13      153.15      4.75 o 
   8   4   0       21.89       23.82      3.58 o 
   9   4   0       11.64       13.67      3.16 o 
  10   4   0       19.06       24.28      4.46 o 
  11   4   0        2.11        0.98      2.70 o 
  12   4   0       59.69       57.61      6.55 o 
  13   4   0        8.81        6.14      5.13 o 
  14   4   0        0.38        1.17      3.19 o 
  15   4   0        0.09        6.84      4.16 o 
  16   4   0       11.87        8.80      4.27 o 
  17   4   0        5.73        7.66      4.23 o 
  18   4   0        2.82        3.14      4.01 o 
  19   4   0        1.43        6.10      6.90 o 
  20   4   0        4.40        6.84      4.83 o 
   1   5   0       14.51       12.74      2.59 o 
   2   5   0       54.13       53.15      5.79 o 
   3   5   0      153.55      147.80      6.74 o 
   4   5   0       75.76       74.46      3.78 o 
   5   5   0       14.39       11.20      3.11 o 
   6   5   0        0.01        1.13      3.14 o 
   7   5   0        9.07        5.86      2.85 o 
   8   5   0        0.03        2.50      2.65 o 
   9   5   0        6.06        8.41      4.24 o 
  10   5   0       16.91       14.57      4.55 o 
  11   5   0       22.28       23.74      5.43 o 
  12   5   0       11.22       14.95      8.87 o 
  13   5   0       16.48       12.55      9.06 o 
  14   5   0        3.20        5.48      5.27 o 
  15   5   0        0.40       -1.08      5.70 o 
  16   5   0        3.61       -4.26      6.26 o 
   0   6   0        4.93        6.76      3.95 o 
   1   6   0        5.19        3.46      2.55 o 
   2   6   0        0.00        1.26      2.53 o 
   3   6   0       12.35        8.96      3.96 o 
   4   6   0       23.45       26.33      5.42 o 
   5   6   0       14.13       19.51      5.30 o 
 -25   1   1        0.97       -0.52      5.30 o 
 -24   1   1        1.61       -4.66      4.66 o 
 -23   1   1       13.75       15.62      5.50 o 
 -22   1   1       17.80       19.20      5.57 o 
 -21   1   1       21.58       19.71      5.26 o 
 -20   1   1       55.65       53.53      5.01 o 
 -19   1   1       64.70       67.53      5.17 o 
 -18   1   1       10.96        7.88      3.69 o 
 -17   1   1      180.97      183.12      6.56 o 
 -16   1   1       18.12       26.31      4.45 o 
 -15   1   1      109.24      109.60      8.05 o 
 -14   1   1      195.78      199.31      4.37 o 
 -13   1   1       97.03      105.76      3.18 o 
 -12   1   1       92.19       88.11      2.81 o 
 -11   1   1       12.13       10.71      1.32 o 
 -10   1   1        0.38        2.96      1.02 o 
  -9   1   1     1364.89     1415.74     10.09 o 
  -8   1   1     2283.36     2227.10     13.42 o 
  -7   1   1      183.31      191.54      3.53 o 
  -6   1   1      181.11      166.16      3.84 o 
  -5   1   1      208.39      211.10      4.13 o 
  -4   1   1      322.22      303.01      4.94 o 
  -3   1   1     1216.33     1032.95      6.84 o 
  -2   1   1      994.89      951.85      8.42 o 
  -1   1   1      991.86      799.50      6.49 o 
   0   1   1     2607.72     2405.86     29.59 o 
   1   1   1     4114.51     4027.14     32.44 o 
   2   1   1     6082.31     5726.86     60.74 o 
   3   1   1      276.42      312.04      4.74 o 
   4   1   1      238.41      275.89      4.58 o 
   5   1   1      327.41      376.68      4.96 o 
   6   1   1      217.07      242.18      2.92 o 
   7   1   1       52.66       65.66      1.65 o 
   8   1   1       20.31       21.34      1.18 o 
   9   1   1        2.50        1.87      0.70 o 
  10   1   1        5.02        4.31      1.19 o 
  11   1   1      507.24      502.72      5.40 o 
  12   1   1      224.98      223.93      3.70 o 
  13   1   1       21.19       21.94      1.85 o 
  14   1   1       56.89       53.32      2.65 o 
  15   1   1       34.97       38.70      2.46 o 
  16   1   1        0.04       -0.34      1.52 o 
  17   1   1        0.05       -2.24      2.24 o 
  18   1   1       22.13       22.11      4.31 o 
  19   1   1       36.10       29.33      5.15 o 
  20   1   1        0.98        1.86      3.59 o 
  21   1   1        3.18       -2.84      3.74 o 
  22   1   1        0.09       -0.79      4.12 o 
  23   1   1        0.77       -5.77      5.77 o 
  24   1   1       10.91       17.73      8.69 o 
  25   1   1        4.42       -2.86      7.22 o 
 -24   2   1        0.27       -3.26      8.48 o 
 -23   2   1        0.01        0.66      5.43 o 
 -22   2   1        2.64        3.43      5.32 o 
 -21   2   1        0.52        0.17      4.65 o 
 -20   2   1        0.22        2.40      4.17 o 
 -19   2   1        1.87        0.16      3.96 o 
 -18   2   1       23.98       30.69      5.58 o 
 -17   2   1      194.74      211.07     10.07 o 
 -16   2   1       36.73       37.52      3.20 o 
 -15   2   1       44.90       44.30      3.24 o 
 -14   2   1        0.40        0.54      1.30 o 
 -13   2   1      112.24      101.79      4.00 o 
 -12   2   1       75.70       81.99      3.62 o 
 -11   2   1      213.97      222.40      5.52 o 
 -10   2   1      479.78      470.81      7.29 o 
  -9   2   1       31.73       30.00      2.40 o 
  -8   2   1      300.98      316.04      4.81 o 
  -7   2   1      327.96      347.67      5.67 o 
  -6   2   1       71.65       71.33      2.71 o 
  -5   2   1       60.04       71.05      2.88 o 
  -4   2   1       22.05       25.03      2.49 o 
  -3   2   1      217.63      225.07      5.29 o 
  -2   2   1        0.05        0.76      1.17 o 
  -1   2   1      183.32      177.08      3.87 o 
   0   2   1      152.56      160.66      8.88 o 
   1   2   1     2297.34     2341.11     19.82 o 
   2   2   1      596.59      529.84      6.66 o 
   3   2   1      713.79      691.41      7.92 o 
   4   2   1      379.95      420.29      6.19 o 
   5   2   1       16.47       19.20      1.62 o 
   6   2   1       46.97       60.18      2.47 o 
   7   2   1      586.11      616.81      8.23 o 
   8   2   1      453.18      447.25      5.86 o 
   9   2   1      225.26      210.65      4.04 o 
  10   2   1      206.13      225.22      4.25 o 
  11   2   1      190.67      203.77      4.24 o 
  12   2   1       85.03       84.69      3.45 o 
  13   2   1       94.31      107.10      8.58 o 
  14   2   1      115.83      121.32      5.75 o 
  15   2   1      118.41      120.45      5.86 o 
  16   2   1       64.91       72.16      9.19 o 
  17   2   1       24.93       24.29      3.70 o 
  18   2   1       77.88       88.53      5.71 o 
  19   2   1        1.47        2.60      3.90 o 
  20   2   1       29.54       31.74      6.06 o 
  21   2   1       37.54       39.67      6.70 o 
  22   2   1       15.05       11.33      5.17 o 
  23   2   1        2.42        1.99      5.22 o 
  24   2   1        0.01        6.29      5.82 o 
 -22   3   1        0.66       -2.37      5.33 o 
 -21   3   1        7.59        8.22      5.73 o 
 -20   3   1        9.87       15.57      5.67 o 
 -19   3   1        3.91       -0.59      4.51 o 
 -18   3   1        4.64        4.41      3.21 o 
 -17   3   1        0.04       -2.52      2.52 o 
 -16   3   1        0.06       -1.19      2.60 o 
 -15   3   1       79.76       75.09      5.68 o 
 -14   3   1       37.18       32.03      3.15 o 
 -13   3   1       20.61       21.18      2.64 o 
 -12   3   1       60.58       64.48      5.13 o 
 -11   3   1      114.94      112.14      4.17 o 
 -10   3   1        7.48        6.31      1.72 o 
  -9   3   1      135.62      137.84      4.67 o 
  -8   3   1       20.51       17.68      2.20 o 
  -7   3   1      306.61      304.58      6.45 o 
  -6   3   1       25.82       29.89      3.37 o 
  -5   3   1        3.93        4.60      1.61 o 
  -4   3   1      157.87      162.50      5.35 o 
  -3   3   1       19.05       15.52      2.86 o 
  -2   3   1      128.07      119.30      4.44 o 
  -1   3   1       70.35       93.39      3.29 o 
   0   3   1      103.55       97.75      3.44 o 
   1   3   1       53.95       60.30      3.00 o 
   2   3   1       97.12      108.94      3.68 o 
   3   3   1      175.39      209.35      5.06 o 
   4   3   1        7.42        5.98      1.66 o 
   5   3   1       70.77       62.35      2.85 o 
   6   3   1       95.19       95.26      3.32 o 
   7   3   1        0.19       -0.15      1.24 o 
   8   3   1       64.10       77.53      3.43 o 
   9   3   1       49.88       48.33      3.83 o 
  10   3   1       74.85       93.01      6.34 o 
  11   3   1       70.00       61.70     11.34 o 
  12   3   1        6.44        5.31      7.32 o 
  13   3   1      101.84      100.50     13.13 o 
  14   3   1      248.57      269.65     11.58 o 
  15   3   1       25.28       24.27      4.53 o 
  16   3   1       11.98        9.88      4.22 o 
  17   3   1        7.15        8.15      3.40 o 
  18   3   1       46.16       54.08      9.08 o 
  19   3   1       15.16       14.10      3.99 o 
  20   3   1        3.84        2.73      4.69 o 
  21   3   1       13.30       -1.63      5.24 o 
  22   3   1       13.16       11.95      5.99 o 
 -20   4   1       49.94       46.55     11.26 o 
 -19   4   1        5.16        6.03      6.27 o 
 -18   4   1        0.05       -1.53      3.86 o 
 -17   4   1        1.02        2.09      4.25 o 
 -16   4   1        0.98       -0.55      3.43 o 
 -15   4   1        1.79        3.77      3.59 o 
 -14   4   1        6.80        6.36      3.70 o 
 -13   4   1       14.73       14.14      6.86 o 
 -12   4   1        9.08        7.01      2.85 o 
 -11   4   1       15.80       19.59      4.42 o 
 -10   4   1       43.44       46.46      3.74 o 
  -9   4   1      146.39      160.40      6.58 o 
  -8   4   1       77.22       80.90      5.14 o 
  -7   4   1      164.01      148.98      6.23 o 
  -6   4   1       19.48       18.20      2.13 o 
  -5   4   1      264.82      247.30      8.35 o 
  -4   4   1      256.75      227.31      6.23 o 
  -3   4   1      150.11      148.58      6.81 o 
  -2   4   1      150.93      163.93      7.55 o 
  -1   4   1       35.98       33.73      3.47 o 
   0   4   1        9.64        9.34      2.18 o 
   1   4   1        8.35        9.63      2.46 o 
   2   4   1      126.12      113.75      4.64 o 
   3   4   1      131.85      136.17      4.98 o 
   4   4   1        9.32        9.07      2.03 o 
   5   4   1        6.30        4.39      1.81 o 
   6   4   1       20.71       24.31      3.43 o 
   7   4   1        0.00       -1.60      1.99 o 
   8   4   1       34.65       34.98      4.07 o 
   9   4   1        0.14       -1.07      2.34 o 
  10   4   1        3.56        0.02      2.81 o 
  11   4   1        5.18        4.20      3.52 o 
  12   4   1        0.13        1.16      3.10 o 
  13   4   1        1.31        1.12      3.16 o 
  14   4   1       32.37       37.49      5.69 o 
  15   4   1        0.08       -1.22      3.15 o 
  16   4   1        1.08        0.61      3.77 o 
  17   4   1        0.40        0.85      5.84 o 
  18   4   1        2.31       -3.36      4.02 o 
  19   4   1        4.94        5.04      4.50 o 
  20   4   1       10.24        5.80      4.40 o 
 -16   5   1        0.27        4.39      6.44 o 
 -15   5   1        0.61        4.90      6.37 o 
 -14   5   1        0.32        1.81      3.66 o 
 -13   5   1        1.84        1.00      3.45 o 
 -12   5   1        0.60        5.34      5.13 o 
 -11   5   1        3.76        8.38      4.28 o 
 -10   5   1        4.09       -0.52      2.84 o 
  -9   5   1        3.18        4.22      3.06 o 
  -8   5   1        0.08       -1.56      2.40 o 
  -7   5   1       10.61        9.51      2.56 o 
  -6   5   1        3.85        5.16      2.53 o 
  -5   5   1      105.18      108.00      6.31 o 
  -4   5   1       47.60       50.82      4.73 o 
  -3   5   1        2.67        1.43      2.02 o 
  -2   5   1       98.33      104.09      6.23 o 
  -1   5   1        7.43        5.42      2.62 o 
   0   5   1       49.97       38.06      8.50 o 
   1   5   1        6.20        7.24      2.91 o 
   2   5   1       20.74       27.81      4.13 o 
   3   5   1      146.05      142.15      7.46 o 
   4   5   1       10.93       10.08      3.13 o 
   5   5   1       13.42       12.82      4.36 o 
   6   5   1        9.33        2.51      3.34 o 
   7   5   1        1.85       -0.88      3.99 o 
   8   5   1       30.54       39.55      6.73 o 
   9   5   1        0.29        7.20      3.71 o 
  10   5   1        1.84       -1.56      3.91 o 
  11   5   1        0.00       -0.18      3.52 o 
  12   5   1        0.00        1.21      6.07 o 
  13   5   1        2.67        6.67      4.01 o 
  14   5   1        1.55        8.66      4.11 o 
  15   5   1        1.16       -1.47      6.30 o 
  16   5   1        3.79        4.07      7.27 o 
  -4   6   1       43.57       41.94      6.49 o 
  -3   6   1        2.06       -0.48      2.47 o 
  -2   6   1       15.93       14.96      3.28 o 
  -1   6   1       13.29       12.77      3.61 o 
   0   6   1        7.06        1.50      4.98 o 
   1   6   1       11.98        7.05      3.04 o 
   2   6   1       17.59       15.15      3.73 o 
   3   6   1       11.45       11.79      3.44 o 
   4   6   1        0.43       -0.77      4.63 o 
   5   6   1       48.65       61.09     10.96 o 
 -25   0   2       66.45       86.55     13.42 o 
 -24   0   2        8.69        3.19      6.29 o 
 -23   0   2       10.88       14.29      6.71 o 
 -22   0   2       20.99       19.33      6.59 o 
 -21   0   2        6.42       14.53      6.72 o 
 -20   0   2        0.54        4.39      4.67 o 
 -19   0   2        2.88        3.91      3.24 o 
 -18   0   2      118.85      114.83      8.53 o 
 -17   0   2       82.76       77.55      5.93 o 
 -16   0   2      270.76      266.63     10.64 o 
 -15   0   2       53.14       63.40      5.03 o 
 -14   0   2       64.53       84.72      5.33 o 
 -13   0   2       42.53       45.12      3.99 o 
 -12   0   2       25.69       24.01      2.89 o 
 -11   0   2       47.58       40.27      2.25 o 
 -10   0   2      430.09      406.30     14.63 o 
  -9   0   2      213.56      224.05      4.71 o 
  -8   0   2      377.88      410.66      6.59 o 
  -7   0   2     1138.87     1086.41     11.73 o 
  -6   0   2      185.70      196.83      4.15 o 
  -5   0   2     2350.61     2541.88     40.66 o 
  -4   0   2       31.32       22.49      1.51 o 
  -3   0   2      227.76      304.17      4.67 o 
  -2   0   2      573.47      652.79      7.31 o 
  -1   0   2      362.30      373.60      7.25 o 
   0   0   2     1320.99     1270.33     16.69 o 
   1   0   2     5560.14     5100.04     53.00 o 
   2   0   2     3636.62     3300.31     26.07 o 
   3   0   2    14760.14    13242.98    231.42 o 
   4   0   2       43.78       38.90      2.00 o 
   5   0   2     1615.49     1493.29     14.95 o 
   6   0   2        0.05        0.13      1.02 o 
   7   0   2       24.81       31.15      1.80 o 
   8   0   2        0.05        1.04      0.83 o 
   9   0   2      527.28      500.90     23.54 o 
  10   0   2      400.42      405.25      6.51 o 
  11   0   2        2.36        2.69      1.24 o 
  12   0   2      409.96      419.55      7.17 o 
  13   0   2      325.12      346.04      6.74 o 
  14   0   2        4.14        3.87      1.59 o 
  15   0   2      171.66      178.25      6.15 o 
  16   0   2      318.64      359.45     20.49 o 
  17   0   2      145.38      152.82     10.32 o 
  18   0   2       90.33       80.14      8.82 o 
  19   0   2       27.93       29.02      6.74 o 
  20   0   2        5.28        8.35      5.04 o 
  21   0   2        6.67        7.49      5.58 o 
  22   0   2        0.29        7.42      5.58 o 
  23   0   2       10.34        9.24      6.75 o 
  24   0   2       25.42       32.53      9.23 o 
 -25   1   2        2.81        8.10      7.72 o 
 -24   1   2        1.82        1.15      5.26 o 
 -23   1   2        0.39        8.34      5.12 o 
 -22   1   2        1.64        1.12      3.46 o 
 -21   1   2        1.03       -1.16      2.92 o 
 -20   1   2        2.79        6.30      3.25 o 
 -19   1   2        5.24       -0.64      2.58 o 
 -18   1   2        0.89       -1.20      2.37 o 
 -17   1   2       79.74       78.15      5.08 o 
 -16   1   2       79.76      104.84      6.03 o 
 -15   1   2       19.41       15.42      3.37 o 
 -14   1   2      285.72      292.14      8.06 o 
 -13   1   2       19.93       26.31      5.01 o 
 -12   1   2       38.33       39.21      2.04 o 
 -11   1   2      566.56      563.49      6.24 o 
 -10   1   2       30.02       40.42      1.86 o 
  -9   1   2       22.10       20.26      1.57 o 
  -8   1   2      347.37      389.85      5.20 o 
  -7   1   2     2474.10     2624.49     20.96 o 
  -6   1   2     4873.21     4909.65     33.34 o 
  -5   1   2      623.64      583.92      5.67 o 
  -4   1   2        0.02        0.14      0.45 o 
  -3   1   2      245.20      244.67      3.47 o 
  -2   1   2      121.08      108.67      4.58 o 
  -1   1   2     1891.63     1939.89     12.89 o 
   0   1   2      304.19      289.47      8.82 o 
   1   1   2     3833.30     3487.64     23.86 o 
   2   1   2      133.12      133.98      3.11 o 
   3   1   2       53.50       52.98      2.14 o 
   4   1   2      112.73      106.04      4.36 o 
   5   1   2       16.27       11.90      1.39 o 
   6   1   2      151.15      171.27      4.00 o 
   7   1   2      150.34      136.29      3.19 o 
   8   1   2       32.17       39.62      3.04 o 
   9   1   2        0.01        0.34      0.69 o 
  10   1   2      130.38      121.36      2.64 o 
  11   1   2      283.74      280.40      4.13 o 
  12   1   2        2.68        3.77      1.08 o 
  13   1   2       28.54       27.05      2.75 o 
  14   1   2       22.08       20.19      2.12 o 
  15   1   2        0.32        2.38      1.65 o 
  16   1   2        0.51        1.71      1.77 o 
  17   1   2        4.51        5.70      1.91 o 
  18   1   2        3.93        8.15      2.85 o 
  19   1   2        1.08       -0.40      2.69 o 
  20   1   2        5.81        0.59      3.74 o 
  21   1   2        3.01       -1.58      5.55 o 
  22   1   2       15.98       25.01      8.03 o 
  23   1   2        9.85       -1.33      6.16 o 
  24   1   2        4.78       -2.24      6.40 o 
  25   1   2        0.49        2.69      7.25 o 
 -24   2   2        2.88        0.93      5.88 o 
 -23   2   2        3.51        0.07      6.45 o 
 -22   2   2        0.76        7.40      5.06 o 
 -21   2   2        1.60        0.25      4.88 o 
 -20   2   2        0.31        3.20      4.49 o 
 -19   2   2       17.58       14.17      5.04 o 
 -18   2   2       36.90       32.16      3.92 o 
 -17   2   2       24.06       23.03      3.89 o 
 -16   2   2        1.84        0.93      2.10 o 
 -15   2   2       17.29       14.91      2.31 o 
 -14   2   2        2.45        2.54      1.61 o 
 -13   2   2       12.90       14.55      2.06 o 
 -12   2   2        0.15       -1.18      1.18 o 
 -11   2   2        7.33        5.69      1.52 o 
 -10   2   2      106.26       94.79      4.23 o 
  -9   2   2      320.34      324.56      7.26 o 
  -8   2   2       24.87       22.78      3.27 o 
  -7   2   2       53.27       54.69      2.37 o 
  -6   2   2      320.91      335.42      5.40 o 
  -5   2   2       63.36       63.15      3.48 o 
  -4   2   2       49.99       55.49      3.61 o 
  -3   2   2       65.12       60.13      2.51 o 
  -2   2   2     1250.34     1196.50     12.93 o 
  -1   2   2      364.97      376.68      5.12 o 
   0   2   2       34.11       42.08      2.25 o 
   1   2   2      154.34      161.01      4.52 o 
   2   2   2      123.81      133.00      3.92 o 
   3   2   2      155.19      158.37      4.38 o 
   4   2   2        1.20        1.05      0.99 o 
   5   2   2      343.28      326.65      5.03 o 
   6   2   2      909.19      909.46      9.04 o 
   7   2   2      116.57      115.78      3.04 o 
   8   2   2        2.06        2.78      1.03 o 
   9   2   2       27.45       25.99      2.75 o 
  10   2   2       33.71       32.56      3.85 o 
  11   2   2       61.05       71.23      4.03 o 
  12   2   2        0.91        1.08      1.63 o 
  13   2   2      144.64      141.56      5.74 o 
  14   2   2       62.42       65.31      6.06 o 
  15   2   2       35.45       37.26      3.90 o 
  16   2   2       38.81       26.62      3.47 o 
  17   2   2       13.22        8.75      2.82 o 
  18   2   2        1.43       -1.93      1.93 o 
  19   2   2        3.88        3.73      2.79 o 
  20   2   2        8.24        0.87      4.09 o 
  21   2   2        0.99       -4.23      4.23 o 
  22   2   2        0.47        1.40      5.49 o 
  23   2   2        3.80        1.94      4.74 o 
  24   2   2        1.26       -3.21      7.13 o 
 -22   3   2        0.04       -2.17      5.53 o 
 -21   3   2        1.24        5.05      5.86 o 
 -20   3   2        1.24        5.76      5.22 o 
 -19   3   2        7.02       17.59      5.63 o 
 -18   3   2        3.53        6.03      4.52 o 
 -17   3   2       31.96       33.88      4.60 o 
 -16   3   2       12.51       10.56      2.39 o 
 -15   3   2       57.05       64.06      4.17 o 
 -14   3   2        6.48        3.51      1.68 o 
 -13   3   2      113.24      105.23      4.62 o 
 -12   3   2      148.71      149.78      5.18 o 
 -11   3   2        1.35        0.24      1.59 o 
 -10   3   2      130.11      132.68      4.34 o 
  -9   3   2      357.88      355.16     12.19 o 
  -8   3   2      174.45      178.87      6.32 o 
  -7   3   2      310.95      298.73      6.32 o 
  -6   3   2      312.63      297.69      5.31 o 
  -5   3   2      790.53      773.45      8.80 o 
  -4   3   2        1.84        1.38      1.25 o 
  -3   3   2      381.46      355.80      6.49 o 
  -2   3   2      238.71      245.24      8.59 o 
  -1   3   2      108.04      110.06      4.52 o 
   0   3   2      477.81      509.84      8.60 o 
   1   3   2      362.60      393.76      7.80 o 
   2   3   2       86.07       96.34      6.99 o 
   3   3   2      237.13      246.26      6.47 o 
   4   3   2       76.30       75.05      4.10 o 
   5   3   2      180.73      185.77      5.92 o 
   6   3   2       32.96       48.78      2.87 o 
   7   3   2       23.30       20.79      2.76 o 
   8   3   2       10.07       10.12      2.28 o 
   9   3   2       15.90       17.00      4.08 o 
  10   3   2        1.50        1.18      1.79 o 
  11   3   2        6.63       11.74      3.20 o 
  12   3   2        3.44       -1.35      5.03 o 
  13   3   2       30.38       29.34      4.48 o 
  14   3   2       65.22       66.49      6.27 o 
  15   3   2        0.01        3.38      3.17 o 
  16   3   2        0.03        1.70      3.00 o 
  17   3   2        4.19        0.80      2.98 o 
  18   3   2        1.35        8.25      3.80 o 
  19   3   2       20.79       21.66      4.74 o 
  20   3   2       21.30       11.07      5.35 o 
  21   3   2        6.34       -1.48      6.36 o 
  22   3   2        1.45       -1.48      6.71 o 
 -19   4   2       17.45       26.60      6.60 o 
 -18   4   2        1.82        0.48      3.45 o 
 -17   4   2       10.55       12.47      4.14 o 
 -16   4   2        0.55        2.28      3.31 o 
 -15   4   2        6.36        7.07      3.59 o 
 -14   4   2        9.92        7.35      3.01 o 
 -13   4   2       19.98       22.34      4.66 o 
 -12   4   2        0.79        1.71      3.07 o 
 -11   4   2       10.19        9.68      3.46 o 
 -10   4   2        6.22        7.54      2.63 o 
  -9   4   2      153.08      162.30      6.53 o 
  -8   4   2       19.28       13.07      7.22 o 
  -7   4   2       28.16       34.05      4.69 o 
  -6   4   2       14.97       16.64      3.65 o 
  -5   4   2      181.22      175.28      5.33 o 
  -4   4   2       78.56       88.17      8.62 o 
  -3   4   2      243.07      248.25      7.37 o 
  -2   4   2        0.48        0.99      1.63 o 
  -1   4   2       49.09       47.14      5.10 o 
   0   4   2       66.90       57.38      5.63 o 
   1   4   2       19.74       22.03      4.75 o 
   2   4   2        5.44        6.23      2.75 o 
   3   4   2        8.53        8.33      3.14 o 
   4   4   2       55.59       53.39      6.09 o 
   5   4   2      143.61      134.91      8.39 o 
   6   4   2        4.95        5.81      2.33 o 
   7   4   2        0.94        2.38      2.22 o 
   8   4   2       26.02       25.64      5.72 o 
   9   4   2       17.34       22.49      3.43 o 
  10   4   2       47.24       46.43      5.57 o 
  11   4   2        0.20        4.08      3.25 o 
  12   4   2        9.48        9.08      7.44 o 
  13   4   2        1.93        5.67      3.76 o 
  14   4   2        2.90        2.71      3.72 o 
  15   4   2        8.73        7.18      4.05 o 
  16   4   2        3.60       -1.14      3.75 o 
  17   4   2        0.03        5.46      4.31 o 
  18   4   2        0.52        5.76      5.06 o 
  19   4   2        5.66       13.50      4.62 o 
 -15   5   2        0.50       -1.40      5.75 o 
 -14   5   2        0.41        2.21      3.82 o 
 -13   5   2        0.73        4.40      2.92 o 
 -12   5   2        0.49       -2.57      4.73 o 
 -11   5   2        8.37        9.26      4.17 o 
 -10   5   2       16.32       16.09      4.92 o 
  -9   5   2        0.33        1.51      2.68 o 
  -8   5   2        0.12       -2.27      2.40 o 
  -7   5   2        5.52        6.25      2.75 o 
  -6   5   2       51.76       51.57      4.38 o 
  -5   5   2       10.43        8.17      4.09 o 
  -4   5   2       23.80       27.50      4.93 o 
  -3   5   2       77.39       85.41      7.89 o 
  -2   5   2       70.96       75.91      7.20 o 
  -1   5   2       39.54       30.24      5.39 o 
   0   5   2        6.01       11.82      4.15 o 
   1   5   2       39.05       33.57      6.30 o 
   2   5   2        3.17        2.78      3.89 o 
   3   5   2       51.97       51.07      6.63 o 
   4   5   2      146.29      145.85     13.10 o 
   5   5   2       24.55       25.91      5.31 o 
   6   5   2       24.49       26.02      5.28 o 
   7   5   2       48.83       66.26     10.25 o 
   8   5   2       14.46       14.29      6.30 o 
   9   5   2        0.10        2.11      4.04 o 
  10   5   2       14.50       11.02      6.67 o 
  11   5   2        0.27        0.63      4.70 o 
  12   5   2        5.63        8.85      4.13 o 
  13   5   2        0.20        2.60      3.98 o 
  14   5   2        2.86        8.18      6.83 o 
  15   5   2        5.90        9.27      7.37 o 
  -5   6   2        2.25       -3.81      4.43 o 
  -4   6   2       21.33       16.16      5.74 o 
  -3   6   2       22.01       19.66      3.80 o 
  -2   6   2       16.46       10.48      3.93 o 
  -1   6   2        9.36        9.13      3.42 o 
   0   6   2        1.02        3.54      3.74 o 
   1   6   2        1.00        5.14      4.11 o 
   2   6   2        0.12       -1.74      4.35 o 
   3   6   2        1.70       -2.08      3.51 o 
   4   6   2        1.95        2.38      3.99 o 
 -25   1   3        1.38        8.23      8.46 o 
 -24   1   3       22.90       27.19      6.11 o 
 -23   1   3        9.63        7.66      3.99 o 
 -22   1   3        1.00       -3.41      3.41 o 
 -21   1   3        0.48        4.09      3.29 o 
 -20   1   3        0.88        2.60      2.88 o 
 -19   1   3        2.59        7.13      2.97 o 
 -18   1   3        0.59       -0.59      2.15 o 
 -17   1   3       12.69       10.35      2.73 o 
 -16   1   3      146.85      141.60      7.10 o 
 -15   1   3       20.87       20.33      2.96 o 
 -14   1   3      396.03      419.74     10.80 o 
 -13   1   3        4.78        4.67      1.42 o 
 -12   1   3        4.21        4.12      1.32 o 
 -11   1   3      132.01      138.07      3.66 o 
 -10   1   3      136.25      131.88     10.92 o 
  -9   1   3      127.63      122.09      3.96 o 
  -8   1   3      148.50      139.59      4.15 o 
  -7   1   3      242.57      248.11      5.06 o 
  -6   1   3       30.98       28.53      1.41 o 
  -5   1   3      644.27      673.62      6.56 o 
  -4   1   3     2366.63     2363.35     15.54 o 
  -3   1   3      843.26      824.95      7.46 o 
  -2   1   3       16.24       12.84      1.06 o 
  -1   1   3      272.80      289.91      4.03 o 
   0   1   3      439.14      503.76      4.82 o 
   1   1   3     2042.96     1948.87     15.64 o 
   2   1   3      813.07      751.23      8.51 o 
   3   1   3        6.09       10.45      1.34 o 
   4   1   3      662.15      613.25     10.18 o 
   5   1   3      899.85      871.15     10.02 o 
   6   1   3       25.48       32.33      2.22 o 
   7   1   3      275.50      275.83      6.26 o 
   8   1   3      181.82      183.22      4.71 o 
   9   1   3      200.81      180.80      4.33 o 
  10   1   3      110.14      119.75      3.62 o 
  11   1   3       54.16       69.73      3.12 o 
  12   1   3      113.33      112.11      4.96 o 
  13   1   3       45.30       46.93      2.63 o 
  14   1   3       46.60       57.28      2.93 o 
  15   1   3      170.77      177.76      4.57 o 
  16   1   3       52.17       51.50      4.29 o 
  17   1   3        0.36        2.26      1.70 o 
  18   1   3        0.07        0.67      1.93 o 
  19   1   3        0.62        1.03      4.71 o 
  20   1   3        0.58        3.48      3.75 o 
  21   1   3        0.29       -0.79      4.34 o 
  22   1   3        0.59       -0.30      6.09 o 
  23   1   3        4.87       12.76      6.99 o 
  24   1   3        2.28        6.80      7.06 o 
  25   1   3        0.50       12.16      7.65 o 
 -24   2   3        2.59        4.08      6.01 o 
 -23   2   3        1.76        4.93      5.87 o 
 -22   2   3       15.44       10.14      4.04 o 
 -21   2   3       19.38       15.33      6.28 o 
 -20   2   3       28.94       33.05      4.54 o 
 -19   2   3       39.58       31.01      5.97 o 
 -18   2   3       12.72       16.76      3.97 o 
 -17   2   3        2.55        5.28      2.34 o 
 -16   2   3        1.78        1.94      2.10 o 
 -15   2   3        9.04       14.26      2.16 o 
 -14   2   3      455.23      448.57      7.95 o 
 -13   2   3      148.57      150.23      7.31 o 
 -12   2   3        4.03        3.16      1.65 o 
 -11   2   3       39.76       39.48      3.32 o 
 -10   2   3       60.19       57.11      4.09 o 
  -9   2   3        1.65       -0.59      1.27 o 
  -8   2   3       67.24       73.27      3.99 o 
  -7   2   3      443.22      436.09      6.09 o 
  -6   2   3       60.12       55.38      3.87 o 
  -5   2   3      190.65      179.47      4.01 o 
  -4   2   3      417.26      426.80      6.32 o 
  -3   2   3       47.30       43.33      2.28 o 
  -2   2   3       95.74       82.68      2.34 o 
  -1   2   3      213.23      206.07      3.87 o 
   0   2   3       81.85       89.35      3.86 o 
   1   2   3        5.21        2.94      1.17 o 
   2   2   3      226.07      251.95      7.50 o 
   3   2   3       16.40        7.57      1.82 o 
   4   2   3      340.02      372.50      7.06 o 
   5   2   3      154.82      134.21      4.37 o 
   6   2   3       79.57       67.54      3.74 o 
   7   2   3       26.98       32.21      4.32 o 
   8   2   3        1.86        1.58      1.31 o 
   9   2   3        0.11       -0.96      1.17 o 
  10   2   3        3.70        3.69      1.60 o 
  11   2   3        5.57        6.63      2.13 o 
  12   2   3       21.08       21.48      2.79 o 
  13   2   3       18.37       14.64      2.49 o 
  14   2   3       12.23       12.72      3.17 o 
  15   2   3       65.38       56.78      5.72 o 
  16   2   3       38.38       36.36      4.46 o 
  17   2   3       19.43       21.09      4.10 o 
  18   2   3       10.39       11.60      3.43 o 
  19   2   3       10.44        9.77      9.53 o 
  20   2   3        0.00        0.04      4.66 o 
  21   2   3       18.42        0.18      5.78 o 
  22   2   3       18.91       16.25      7.91 o 
  23   2   3        2.77       -3.49      6.44 o 
  24   2   3        0.31       -6.61      6.61 o 
 -22   3   3        1.84        7.21      5.69 o 
 -21   3   3        0.00        4.11      5.03 o 
 -20   3   3        1.04        8.04      4.88 o 
 -19   3   3        1.23        1.46      4.72 o 
 -18   3   3       17.11       18.22      3.76 o 
 -17   3   3       46.57       40.51      4.68 o 
 -16   3   3       25.92       25.47      2.83 o 
 -15   3   3        7.85        6.09      3.47 o 
 -14   3   3       38.02       31.43      3.15 o 
 -13   3   3       38.68       35.55      3.30 o 
 -12   3   3       52.22       51.04      3.40 o 
 -11   3   3       40.85       40.00      3.99 o 
 -10   3   3      151.51      146.76      6.12 o 
  -9   3   3      289.49      283.86      8.13 o 
  -8   3   3        3.91        2.16      1.97 o 
  -7   3   3        2.51        3.54      1.82 o 
  -6   3   3      120.89      113.58      4.11 o 
  -5   3   3        8.41        3.93      1.46 o 
  -4   3   3      291.41      268.29      5.98 o 
  -3   3   3       30.97       29.21      2.53 o 
  -2   3   3       20.00       27.28      2.72 o 
  -1   3   3        8.17        7.75      2.14 o 
   0   3   3       52.49       48.63      3.04 o 
   1   3   3       35.15       30.29      3.04 o 
   2   3   3       92.78       92.99      4.13 o 
   3   3   3       38.72       38.50      3.10 o 
   4   3   3       67.69       75.66      4.15 o 
   5   3   3       37.25       40.89      3.37 o 
   6   3   3       52.56       43.93      3.59 o 
   7   3   3       45.09       42.63      3.67 o 
   8   3   3       10.97       14.54      2.53 o 
   9   3   3       57.94       63.66      4.45 o 
  10   3   3       16.17       15.53      2.80 o 
  11   3   3       83.03       79.88      5.02 o 
  12   3   3      115.18      101.23      6.80 o 
  13   3   3        0.44        3.71      2.66 o 
  14   3   3        0.95        3.21      3.03 o 
  15   3   3       33.17       39.35      9.08 o 
  16   3   3        1.19        3.80      3.15 o 
  17   3   3       28.34       31.35      5.06 o 
  18   3   3       18.76       18.78      4.63 o 
  19   3   3       15.04        6.05      5.84 o 
  20   3   3        1.98        0.64      3.55 o 
  21   3   3        0.51       -3.74      3.74 o 
  22   3   3        0.02       -6.40      6.40 o 
 -19   4   3       10.27        5.62      6.05 o 
 -18   4   3        2.45        5.46      5.34 o 
 -17   4   3       11.60       13.98      5.64 o 
 -16   4   3        5.96        6.04      3.18 o 
 -15   4   3        9.90        7.89      2.67 o 
 -14   4   3        0.07       -1.86      2.32 o 
 -13   4   3        2.95        1.91      2.31 o 
 -12   4   3        1.96        0.20      2.18 o 
 -11   4   3       66.62       66.18      4.20 o 
 -10   4   3        2.75       -1.09      2.21 o 
  -9   4   3       25.70       21.04      3.65 o 
  -8   4   3      190.16      188.49      8.97 o 
  -7   4   3       12.59       12.84      3.70 o 
  -6   4   3       28.31       23.24      6.01 o 
  -5   4   3       24.63       25.89      5.15 o 
  -4   4   3      262.98      273.77      8.04 o 
  -3   4   3      225.17      235.20      7.53 o 
  -2   4   3        4.24        2.71      2.51 o 
  -1   4   3        1.69        0.64      2.14 o 
   0   4   3        8.38       13.38      3.38 o 
   1   4   3        0.31       -0.35      2.50 o 
   2   4   3        7.87        4.33      2.65 o 
   3   4   3        0.00        1.08      2.20 o 
   4   4   3        1.95        4.49      2.57 o 
   5   4   3        0.07        0.11      1.82 o 
   6   4   3        3.57        1.24      2.12 o 
   7   4   3      112.44      127.37      6.25 o 
   8   4   3      229.30      229.43      7.93 o 
   9   4   3      145.74      147.55      6.90 o 
  10   4   3       14.77       11.68      3.78 o 
  11   4   3       40.34       49.48      6.57 o 
  12   4   3       65.80       62.19      6.53 o 
  13   4   3       53.95       59.89     11.97 o 
  14   4   3       55.21       63.32      6.87 o 
  15   4   3       10.93       14.38      4.69 o 
  16   4   3        0.69        0.00      3.64 o 
  17   4   3        0.12        7.00      3.93 o 
  18   4   3       10.33       10.44      4.67 o 
  19   4   3        9.41       14.27      8.58 o 
 -15   5   3        2.82        3.53      5.86 o 
 -14   5   3        0.88        1.14      6.14 o 
 -13   5   3        6.63        7.25      3.55 o 
 -12   5   3        1.46       -2.46      2.96 o 
 -11   5   3        2.47        3.64      2.90 o 
 -10   5   3        1.44        1.42      2.76 o 
  -9   5   3        7.59        4.24      2.64 o 
  -8   5   3       20.95       17.99      4.43 o 
  -7   5   3       21.88       18.39      4.59 o 
  -6   5   3        2.14        1.62      4.68 o 
  -5   5   3       10.13        8.34      3.97 o 
  -4   5   3        1.63       -1.71      3.01 o 
  -3   5   3       10.90        4.10      3.65 o 
  -2   5   3       31.91       38.38     10.33 o 
  -1   5   3        9.16        7.46      3.98 o 
   0   5   3        1.16       -0.10      3.14 o 
   1   5   3       24.90       41.20      6.01 o 
   2   5   3        3.65        1.97      3.17 o 
   3   5   3        3.65        5.82      3.32 o 
   4   5   3        8.71        3.25      3.53 o 
   5   5   3        1.97       -2.71      2.71 o 
   6   5   3       29.25       24.83      5.48 o 
   7   5   3        2.91       -0.17      3.40 o 
   8   5   3        6.65        9.54      5.52 o 
   9   5   3        0.14       -2.83      4.18 o 
  10   5   3        0.22        2.76      4.76 o 
  11   5   3        2.79        6.59      3.94 o 
  12   5   3        0.01        5.36      3.60 o 
  13   5   3        1.29        7.09      6.36 o 
  14   5   3        6.14        6.34      7.21 o 
  15   5   3        8.01       14.40      7.92 o 
  -6   6   3        0.82        3.62      4.88 o 
  -5   6   3        2.07        0.54      4.82 o 
  -4   6   3        0.16        6.90      5.01 o 
  -3   6   3        1.14        0.55      4.73 o 
  -2   6   3        4.57       -1.94      4.28 o 
  -1   6   3       18.31        3.97      4.69 o 
   0   6   3        1.62        0.57      4.84 o 
   1   6   3        9.15        7.43      4.48 o 
   2   6   3       11.20       11.00      4.70 o 
   3   6   3        7.33        5.40      4.21 o 
   4   6   3        6.96       20.22      8.15 o 
   5   6   3        1.43       15.87      7.42 o 
 -24   0   4       61.81       65.47     11.56 o 
 -23   0   4        3.63       16.64      7.22 o 
 -22   0   4       30.15       24.02      7.50 o 
 -21   0   4        0.49       -4.23      4.23 o 
 -20   0   4       23.55       24.11      6.47 o 
 -19   0   4       15.42       19.55      5.51 o 
 -18   0   4       36.36       39.76      7.45 o 
 -17   0   4      118.56      117.49     10.20 o 
 -16   0   4       47.83       48.09      5.11 o 
 -15   0   4      136.21      159.45      9.93 o 
 -14   0   4       34.91       34.75      5.59 o 
 -13   0   4     1363.01     1255.55     26.90 o 
 -12   0   4     1332.61     1384.89     27.58 o 
 -11   0   4      447.20      420.33     13.51 o 
 -10   0   4        0.18        2.00      1.39 o 
  -9   0   4        0.00       -0.45      1.20 o 
  -8   0   4       86.25       75.90      3.51 o 
  -7   0   4     1100.60     1049.24     13.29 o 
  -6   0   4      837.16      896.26     11.88 o 
  -5   0   4      271.34      268.89      5.90 o 
  -4   0   4      635.67      582.14      8.83 o 
  -3   0   4      169.77      163.13      4.39 o 
  -2   0   4      574.90      638.98      9.11 o 
  -1   0   4      119.59      148.23      4.08 o 
   0   0   4      583.72      643.69      8.95 o 
   1   0   4      367.61      316.18      5.88 o 
   2   0   4       64.85       62.28      4.92 o 
   3   0   4        1.27        5.60      4.28 o 
   4   0   4     3256.06     3127.94     26.67 o 
   5   0   4     2509.82     2582.57     25.56 o 
   6   0   4       76.85       68.32      3.84 o 
   7   0   4       62.48       65.50      8.57 o 
   8   0   4        0.00        4.35      1.62 o 
   9   0   4      213.18      220.60      6.60 o 
  10   0   4      191.39      181.00      6.07 o 
  11   0   4       54.97       53.42      3.93 o 
  12   0   4       43.88       37.14      3.63 o 
  13   0   4       34.98       24.99      5.30 o 
  14   0   4      185.83      219.10      7.55 o 
  15   0   4       30.22       30.56      6.41 o 
  16   0   4       22.64       23.26      7.84 o 
  17   0   4       88.38       88.78      5.93 o 
  18   0   4       24.15       21.84      6.45 o 
  19   0   4        3.73        3.56      5.11 o 
  20   0   4        8.32        4.97      5.68 o 
  21   0   4        1.19       -4.97      4.97 o 
  22   0   4        1.00        5.68      6.74 o 
  23   0   4        3.30        2.98      6.60 o 
  24   0   4        7.45        3.80      7.44 o 
 -24   1   4        3.29       -2.50      5.71 o 
 -23   1   4        1.50       -2.31      4.27 o 
 -22   1   4        1.32        2.59      3.95 o 
 -21   1   4        2.05        1.75      3.21 o 
 -20   1   4        6.13       11.51      3.43 o 
 -19   1   4        5.63        5.55      2.81 o 
 -18   1   4        0.33        1.42      2.54 o 
 -17   1   4        2.27        3.20      2.39 o 
 -16   1   4       69.25       80.40      5.85 o 
 -15   1   4       26.28       19.21      6.10 o 
 -14   1   4      149.82      151.57      7.98 o 
 -13   1   4      164.74      167.12      6.82 o 
 -12   1   4       24.34       22.53      3.51 o 
 -11   1   4      155.98      142.83      4.71 o 
 -10   1   4        4.10        3.53      1.50 o 
  -9   1   4       55.42       52.27      3.12 o 
  -8   1   4      461.05      457.65      5.83 o 
  -7   1   4        0.14        0.06      0.76 o 
  -6   1   4        7.66        9.20      1.39 o 
  -5   1   4     1594.05     1660.80     15.21 o 
  -4   1   4        3.03        4.41      0.94 o 
  -3   1   4      759.71      763.80      7.60 o 
  -2   1   4       10.64       10.55      1.56 o 
  -1   1   4       43.66       50.97      1.94 o 
   0   1   4      200.37      202.75      3.53 o 
   1   1   4      132.43      136.09      2.59 o 
   2   1   4      227.20      245.93      4.96 o 
   3   1   4      307.73      309.04      5.71 o 
   4   1   4        6.77        4.32      1.17 o 
   5   1   4       45.08       41.78      2.53 o 
   6   1   4       15.40       14.01      2.15 o 
   7   1   4       11.52        6.77      1.49 o 
   8   1   4       42.05       39.11      2.76 o 
   9   1   4      149.68      163.51      4.84 o 
  10   1   4      117.43      121.93      5.89 o 
  11   1   4       65.94       67.01      6.19 o 
  12   1   4       58.92       51.56      3.08 o 
  13   1   4        7.73        9.58      1.88 o 
  14   1   4       15.36       17.72      2.42 o 
  15   1   4        2.59        3.00      1.64 o 
  16   1   4        0.00        0.34      1.83 o 
  17   1   4        2.75        3.48      2.07 o 
  18   1   4        4.82        2.70      2.16 o 
  19   1   4       11.25        7.28      3.69 o 
  20   1   4        4.46        9.29      7.53 o 
  21   1   4        1.49        2.16      5.57 o 
  22   1   4        4.05        6.76      6.13 o 
  23   1   4        3.57        3.62      6.45 o 
  24   1   4        0.17        4.32      7.25 o 
 -23   2   4       14.29       23.83      5.11 o 
 -22   2   4        0.04        0.99      3.62 o 
 -21   2   4        1.59        1.54      3.64 o 
 -20   2   4        1.35        1.12      2.82 o 
 -19   2   4        9.76        6.73      3.02 o 
 -18   2   4        7.89        9.76      3.08 o 
 -17   2   4        0.00        0.12      2.78 o 
 -16   2   4       19.12       23.07      4.14 o 
 -15   2   4       11.20        4.99      2.69 o 
 -14   2   4        4.47        2.82      1.94 o 
 -13   2   4       36.07       34.93      3.45 o 
 -12   2   4       94.53       90.16      5.25 o 
 -11   2   4        4.52        3.89      1.78 o 
 -10   2   4        3.47        3.72      1.86 o 
  -9   2   4      152.35      157.00      5.51 o 
  -8   2   4      181.81      179.15      5.79 o 
  -7   2   4       43.85       42.79      3.36 o 
  -6   2   4       32.94       29.84      2.05 o 
  -5   2   4        2.64        2.43      1.01 o 
  -4   2   4        7.64        6.69      1.24 o 
  -3   2   4      861.51      891.64     13.74 o 
  -2   2   4      310.22      328.36      5.64 o 
  -1   2   4      114.97      129.97      3.65 o 
   0   2   4        2.11        2.39      0.95 o 
   1   2   4      248.65      251.21      4.58 o 
   2   2   4       85.03       93.25      3.58 o 
   3   2   4        4.44        4.31      1.41 o 
   4   2   4        0.74       -0.47      1.11 o 
   5   2   4        0.32       -0.47      1.01 o 
   6   2   4        0.06        0.51      1.24 o 
   7   2   4       89.18      104.20      4.24 o 
   8   2   4       29.86       24.86      4.89 o 
   9   2   4       14.09       13.86      2.27 o 
  10   2   4       73.28       70.69      4.13 o 
  11   2   4       19.74       22.08      4.85 o 
  12   2   4        3.60        8.20      2.14 o 
  13   2   4       16.15       19.54      3.07 o 
  14   2   4       97.09      106.02      8.59 o 
  15   2   4      105.70      114.57      8.53 o 
  16   2   4        0.36        2.06      5.29 o 
  17   2   4        5.21        3.81      5.31 o 
  18   2   4        0.09       -1.34      3.65 o 
  19   2   4        0.12       -2.61      2.61 o 
  20   2   4        0.31       -1.10      2.91 o 
  21   2   4        2.15       -1.31      4.97 o 
  22   2   4        5.09        3.74      6.52 o 
  23   2   4        2.76       15.32      8.08 o 
 -21   3   4        0.70       -1.25      5.12 o 
 -20   3   4        0.21        1.24      3.37 o 
 -19   3   4        3.19        4.79      3.13 o 
 -18   3   4        0.69        6.75      3.11 o 
 -17   3   4        0.56        0.83      3.16 o 
 -16   3   4       43.02       40.23      8.82 o 
 -15   3   4        0.51        0.44      2.16 o 
 -14   3   4        0.14        0.24      1.97 o 
 -13   3   4       24.39       24.79      4.80 o 
 -12   3   4       15.18        8.70      2.60 o 
 -11   3   4       50.41       36.78      4.07 o 
 -10   3   4        0.26        0.73      2.03 o 
  -9   3   4        3.40        3.94      2.04 o 
  -8   3   4      226.56      216.95      7.28 o 
  -7   3   4        7.53        8.85      2.55 o 
  -6   3   4      130.32      134.84      5.75 o 
  -5   3   4        0.11        0.48      1.26 o 
  -4   3   4       43.50       48.36      3.12 o 
  -3   3   4       38.34       42.29      2.95 o 
  -2   3   4       25.94       24.94      2.47 o 
  -1   3   4       38.75       35.71      3.21 o 
   0   3   4      143.01      126.31      6.43 o 
   1   3   4        2.17        1.23      1.34 o 
   2   3   4       82.96       93.44      6.50 o 
   3   3   4       18.67       17.98      2.51 o 
   4   3   4        0.27        0.33      1.56 o 
   5   3   4       33.87       33.34      7.37 o 
   6   3   4       58.85       61.63      4.15 o 
   7   3   4       17.35       11.25      3.26 o 
   8   3   4        1.33        0.18      1.59 o 
   9   3   4       17.68       16.80      2.83 o 
  10   3   4       85.58       74.69      5.41 o 
  11   3   4       41.49       35.92      4.37 o 
  12   3   4        0.02        0.34      2.05 o 
  13   3   4        2.54        1.88      2.47 o 
  14   3   4        5.96        2.48      2.97 o 
  15   3   4       15.15       10.23      3.49 o 
  16   3   4        2.67       -2.41      2.41 o 
  17   3   4        0.00       -0.05      3.04 o 
  18   3   4        0.49       -1.46      3.23 o 
  19   3   4        0.00       -5.12      5.12 o 
  20   3   4        2.22        3.76      6.94 o 
  21   3   4        1.00        4.24      3.62 o 
 -18   4   4        0.29        0.29      5.52 o 
 -17   4   4        0.33       -1.05      3.12 o 
 -16   4   4       18.29       19.00      3.49 o 
 -15   4   4       16.21       11.84      3.19 o 
 -14   4   4        3.21        2.33      3.21 o 
 -13   4   4        1.93        1.03      2.40 o 
 -12   4   4        2.46       -2.52      2.52 o 
 -11   4   4       31.33       34.22      4.56 o 
 -10   4   4       34.35       41.82      4.68 o 
  -9   4   4        2.02        2.07      2.60 o 
  -8   4   4       37.93       48.85      4.86 o 
  -7   4   4        5.91        3.46      4.36 o 
  -6   4   4       98.39       92.63      7.32 o 
  -5   4   4       86.01       79.54      6.96 o 
  -4   4   4       10.60       10.09      3.54 o 
  -3   4   4        9.66       11.58      2.58 o 
  -2   4   4      203.95      219.96      7.49 o 
  -1   4   4        0.71        1.40      2.31 o 
   0   4   4       71.64       85.09      6.67 o 
   1   4   4        5.89        4.58      2.83 o 
   2   4   4       33.00       41.84      7.75 o 
   3   4   4       32.96       21.85      4.23 o 
   4   4   4        2.05        0.75      2.57 o 
   5   4   4        0.04        0.41      2.47 o 
   6   4   4       17.33       14.18      3.05 o 
   7   4   4       10.20        6.20      2.55 o 
   8   4   4       46.97       49.97      4.64 o 
   9   4   4        0.07        1.53      2.29 o 
  10   4   4        2.10        0.74      2.42 o 
  11   4   4        0.04        1.80      2.94 o 
  12   4   4        0.77       -1.83      3.18 o 
  13   4   4       10.18        8.57      3.97 o 
  14   4   4        1.92        2.53      3.51 o 
  15   4   4        2.98        3.40      3.96 o 
  16   4   4        0.58        2.92      4.89 o 
  17   4   4        0.44       -2.94      2.94 o 
  18   4   4        5.08        5.97      7.31 o 
 -13   5   4        1.92       -1.00      5.01 o 
 -12   5   4        8.39        7.08      3.23 o 
 -11   5   4        7.06        6.54      2.67 o 
 -10   5   4       17.42       13.38      9.13 o 
  -9   5   4       95.98       97.61     11.16 o 
  -8   5   4       61.41       67.45     10.61 o 
  -7   5   4       31.41       32.77      6.00 o 
  -6   5   4       10.29       13.49      5.73 o 
  -5   5   4        0.03       -2.30      3.16 o 
  -4   5   4        4.27        2.17      3.55 o 
  -3   5   4        6.93        8.31      3.88 o 
  -2   5   4       13.99       17.64      4.61 o 
  -1   5   4       68.86       67.57      5.56 o 
   0   5   4       73.41       71.80     11.23 o 
   1   5   4       28.68       37.00      6.07 o 
   2   5   4        8.26        4.14      3.72 o 
   3   5   4       13.10       24.93      8.16 o 
   4   5   4       41.15       40.84      6.38 o 
   5   5   4       16.17       10.97      4.55 o 
   6   5   4       17.13       18.71      4.88 o 
   7   5   4       42.17       46.93      6.67 o 
   8   5   4       16.85       22.10      5.33 o 
   9   5   4       14.72       11.14      5.44 o 
  10   5   4       54.76       38.17      8.40 o 
  11   5   4       34.08       34.47      7.58 o 
  13   5   4       10.21       13.70      8.39 o 
  14   5   4        7.23       12.14      7.83 o 
  -4   6   4        6.88        1.06      5.20 o 
  -3   6   4       24.99       35.76      7.95 o 
  -2   6   4       22.13       24.46      7.11 o 
  -1   6   4        1.64        2.83      4.85 o 
   0   6   4        0.03       -4.15      4.15 o 
   1   6   4        2.85        8.86      4.94 o 
   2   6   4        3.04        1.20      5.25 o 
 -23   1   5       19.70       19.89      5.57 o 
 -22   1   5        0.35        3.81      4.19 o 
 -21   1   5       31.12       35.20      5.68 o 
 -20   1   5       33.54       37.34      4.91 o 
 -19   1   5       23.25       27.82      4.13 o 
 -18   1   5       11.48       10.93      5.07 o 
 -17   1   5        6.93       11.43      3.31 o 
 -16   1   5        2.82        3.95      2.68 o 
 -15   1   5        0.96        2.96      4.31 o 
 -14   1   5        9.41        7.75      2.76 o 
 -13   1   5      451.25      441.96     11.33 o 
 -12   1   5       44.07       51.39      5.49 o 
 -11   1   5      113.71      111.36      4.47 o 
 -10   1   5       14.42       11.71      2.00 o 
  -9   1   5        3.42        2.38      1.50 o 
  -8   1   5       64.15       50.56      3.14 o 
  -7   1   5        0.10       -0.87      0.87 o 
  -6   1   5        0.17       -0.05      0.90 o 
  -5   1   5       24.37       22.55      1.74 o 
  -4   1   5       85.12       91.12      2.80 o 
  -3   1   5        5.15        6.31      1.14 o 
  -2   1   5       13.71       13.67      1.40 o 
  -1   1   5       77.92       70.37     10.33 o 
   0   1   5        0.61        4.97      1.29 o 
   1   1   5      403.16      368.74      5.15 o 
   2   1   5      309.52      321.02      4.65 o 
   3   1   5       28.43       33.62      2.11 o 
   4   1   5        6.97        8.95      1.56 o 
   5   1   5      275.35      266.37      6.00 o 
   6   1   5      898.87      949.90     12.19 o 
   7   1   5      320.85      338.71      7.78 o 
   8   1   5        1.82        2.23      1.53 o 
   9   1   5       36.89       45.01      3.19 o 
  10   1   5       75.03       81.37      4.05 o 
  11   1   5      215.02      213.02      6.42 o 
  12   1   5      173.19      178.84      5.77 o 
  13   1   5       87.79       82.62      4.34 o 
  14   1   5        3.13        2.62      1.85 o 
  15   1   5       68.05       64.66      4.33 o 
  16   1   5      138.97      153.69      6.03 o 
  17   1   5       41.36       50.01      4.42 o 
  18   1   5        0.83        3.88      2.85 o 
  19   1   5        2.62        6.45      2.70 o 
  20   1   5        0.37        1.11      4.88 o 
  21   1   5        0.16        1.56      5.07 o 
  22   1   5        0.10        1.66     11.67 o 
  23   1   5        0.11       -3.33      6.53 o 
 -22   2   5        5.11        9.49      3.95 o 
 -21   2   5        0.60       -1.33      4.00 o 
 -20   2   5        1.03        8.36      3.40 o 
 -19   2   5        0.04        4.96      3.60 o 
 -18   2   5        2.87        1.62      3.14 o 
 -17   2   5        3.23        1.16      2.73 o 
 -16   2   5        0.97       -0.71      2.51 o 
 -15   2   5       12.16        3.55      3.13 o 
 -14   2   5        4.57        1.89      2.48 o 
 -13   2   5       43.00       38.55      3.77 o 
 -12   2   5      188.94      185.02      6.47 o 
 -11   2   5        3.95        2.23      1.86 o 
 -10   2   5       46.21       45.64      7.71 o 
  -9   2   5        5.05        7.06      2.01 o 
  -8   2   5       31.19       30.79      3.20 o 
  -7   2   5       27.05       29.16      3.10 o 
  -6   2   5      302.87      305.60      8.54 o 
  -5   2   5      240.30      231.38      4.84 o 
  -4   2   5       22.22       17.95      3.63 o 
  -3   2   5       12.54       16.16      1.74 o 
  -2   2   5       31.63       33.57      3.43 o 
  -1   2   5       78.00       83.03      3.13 o 
   0   2   5        0.50       -0.81      0.81 o 
   1   2   5        5.38        6.14      1.16 o 
   2   2   5      119.39      113.72      4.24 o 
   3   2   5       28.13       28.36      3.18 o 
   4   2   5       20.84       23.55      5.08 o 
   5   2   5      251.93      263.82      6.54 o 
   6   2   5      278.95      266.11      6.74 o 
   7   2   5       63.88       57.10      3.70 o 
   8   2   5        0.09       -1.09      1.22 o 
   9   2   5       17.69       14.01      2.34 o 
  10   2   5       71.99       71.16      6.15 o 
  11   2   5       42.86       43.09      3.72 o 
  12   2   5       34.28       35.58      6.99 o 
  13   2   5       41.94       43.64      4.84 o 
  14   2   5        7.26       10.13      2.46 o 
  15   2   5        1.44        1.09      2.04 o 
  16   2   5        0.01        1.66      3.02 o 
  17   2   5        5.81       10.21      4.05 o 
  18   2   5       10.79        7.90      4.59 o 
  19   2   5        6.76        9.31      3.49 o 
  20   2   5        0.58        1.41      3.18 o 
  21   2   5        0.15       -1.54      3.33 o 
  22   2   5        0.28        4.58      6.65 o 
 -20   3   5       16.44       11.52      4.24 o 
 -19   3   5       13.79       13.80      9.17 o 
 -18   3   5        7.01        5.04      5.12 o 
 -17   3   5        5.35        5.66      3.46 o 
 -16   3   5        3.54        1.43      3.23 o 
 -15   3   5        5.51        1.78      2.97 o 
 -14   3   5        0.47        0.16      2.44 o 
 -13   3   5        6.51        9.72      2.73 o 
 -12   3   5        0.00        2.79      2.39 o 
 -11   3   5       41.10       35.40      3.98 o 
 -10   3   5       68.04       70.13      5.21 o 
  -9   3   5        0.87        2.89      2.19 o 
  -8   3   5       22.10       21.46      3.24 o 
  -7   3   5        0.95        3.19      2.08 o 
  -6   3   5       12.96        9.09      2.52 o 
  -5   3   5       27.55       34.72      3.72 o 
  -4   3   5       97.50       95.88      3.98 o 
  -3   3   5       12.61       17.47      2.21 o 
  -2   3   5       70.26       74.66      3.64 o 
  -1   3   5        9.21       10.41      2.48 o 
   0   3   5       28.22       22.11      2.74 o 
   1   3   5      181.94      187.59      9.48 o 
   2   3   5      240.72      241.95      6.75 o 
   3   3   5      198.90      208.09      6.30 o 
   4   3   5       12.36       13.27      2.38 o 
   5   3   5       17.81       18.96      2.79 o 
   6   3   5      104.04      107.74      8.45 o 
   7   3   5       82.38       90.40      6.41 o 
   8   3   5       61.90       62.83      4.44 o 
   9   3   5       96.60      105.19      5.38 o 
  10   3   5       54.51       50.67      5.93 o 
  11   3   5        0.46       -0.21      1.99 o 
  12   3   5       11.26        9.28      2.64 o 
  13   3   5        2.60        3.42      2.55 o 
  14   3   5       11.13        9.38      3.52 o 
  15   3   5       13.43       10.30      3.80 o 
  16   3   5        0.04       -3.32      3.77 o 
  17   3   5        0.99        6.65      6.47 o 
  18   3   5        9.52       12.39      4.80 o 
  19   3   5        2.12        1.57      3.36 o 
  20   3   5        0.18       -0.29      3.97 o 
 -17   4   5       24.90       24.48     13.37 o 
 -16   4   5       88.71      110.30      8.80 o 
 -15   4   5       22.21       23.08      3.70 o 
 -14   4   5        0.00        2.13      3.04 o 
 -13   4   5        4.34        3.15      3.03 o 
 -12   4   5        2.60        0.30      2.86 o 
 -11   4   5       50.77       48.09      5.35 o 
 -10   4   5       24.21       30.58      4.45 o 
  -9   4   5       18.55       11.77      3.38 o 
  -8   4   5        3.88       -0.32      2.33 o 
  -7   4   5       59.39       72.36      8.56 o 
  -6   4   5       48.11       48.67      8.87 o 
  -5   4   5        5.51        0.83      3.72 o 
  -4   4   5        6.02       -1.43      2.57 o 
  -3   4   5        8.63        7.96      3.39 o 
  -2   4   5       76.17       86.14      7.42 o 
  -1   4   5        0.94       -1.63      1.82 o 
   0   4   5        1.16        0.58      1.80 o 
   1   4   5       25.48       21.56      3.90 o 
   2   4   5        0.18        0.37      2.25 o 
   3   4   5        9.26        5.64      3.33 o 
   4   4   5       13.92       15.63      8.70 o 
   5   4   5       16.55       15.44      3.91 o 
   6   4   5        1.79       -0.24      4.21 o 
   7   4   5        0.28       -0.63      2.75 o 
   8   4   5       15.75       12.22      3.03 o 
   9   4   5       53.30       70.64      5.52 o 
  10   4   5       12.03        9.54      3.11 o 
  11   4   5        4.04        5.61      3.03 o 
  12   4   5       26.65       29.59      5.00 o 
  13   4   5       20.02       15.22      4.43 o 
  14   4   5        3.24       -1.14      3.20 o 
  15   4   5        4.79        2.78      3.44 o 
  16   4   5        6.79       16.85      7.99 o 
  17   4   5        2.42        7.77      6.98 o 
 -12   5   5        0.71       -5.00      5.00 o 
 -11   5   5        0.01        5.24      5.01 o 
 -10   5   5       18.69       30.52      5.54 o 
  -9   5   5       24.06       37.31      6.06 o 
  -8   5   5        7.04       -2.16      3.54 o 
  -7   5   5       10.49        7.81      3.87 o 
  -6   5   5        7.51       11.76      4.48 o 
  -5   5   5        0.02        4.17      3.67 o 
  -4   5   5        9.97        3.86      3.77 o 
  -3   5   5        8.76        9.40      4.18 o 
  -2   5   5        0.18       -4.30     10.68 o 
  -1   5   5       12.44        8.44      3.98 o 
   0   5   5       40.59       44.89     11.23 o 
   1   5   5        3.88        1.89      2.74 o 
   2   5   5        1.84        7.61      3.83 o 
   3   5   5        2.22        3.72      3.71 o 
   4   5   5        6.90        2.85      5.37 o 
   5   5   5        6.23        9.25      4.34 o 
   6   5   5        2.26        2.20      8.30 o 
   7   5   5       17.93       24.10      5.40 o 
   8   5   5       11.30        8.46      4.33 o 
   9   5   5        2.55        1.69      3.52 o 
  10   5   5        6.08        6.57      4.98 o 
 -23   0   6        6.80        4.42      6.91 o 
 -22   0   6        3.26        1.89      5.72 o 
 -21   0   6       90.36      103.68     12.43 o 
 -20   0   6        0.61        2.95      5.37 o 
 -19   0   6        3.54       -3.76      3.76 o 
 -18   0   6        1.45        1.14      4.27 o 
 -17   0   6        2.38       10.63      5.02 o 
 -16   0   6       24.96       22.95      5.58 o 
 -15   0   6        7.62        6.01      4.16 o 
 -14   0   6       14.67       11.01      4.20 o 
 -13   0   6      187.11      197.21     11.05 o 
 -12   0   6      240.39      265.92     12.03 o 
 -11   0   6      644.19      619.29     17.98 o 
 -10   0   6        5.05        6.69      3.38 o 
  -9   0   6       13.53       14.72      3.70 o 
  -8   0   6       10.08        9.69      3.71 o 
  -7   0   6       41.91       37.10      3.27 o 
  -6   0   6      123.66      111.62      4.72 o 
  -5   0   6      338.29      349.74      8.03 o 
  -4   0   6      397.93      393.37      8.40 o 
  -3   0   6      581.88      569.11     10.09 o 
  -2   0   6      233.69      219.88      6.12 o 
  -1   0   6       14.08       13.51      2.08 o 
   0   0   6       44.07       36.42      4.36 o 
   1   0   6        0.05        1.74      1.27 o 
   2   0   6      374.81      382.91      7.90 o 
   3   0   6     1100.73     1237.10     15.42 o 
   4   0   6      389.91      423.86     11.59 o 
   5   0   6      386.25      359.64      7.59 o 
   6   0   6      141.96      144.52      8.12 o 
   7   0   6      112.29       94.60      6.82 o 
   8   0   6      294.09      293.17     11.87 o 
   9   0   6       23.55       23.86      4.54 o 
  10   0   6        0.01        0.06      1.94 o 
  11   0   6       15.79        9.73      3.59 o 
  12   0   6        8.16        7.20      2.70 o 
  13   0   6        1.41        0.24      2.18 o 
  14   0   6        0.12       -0.85      2.18 o 
  15   0   6        0.52       -0.30      2.33 o 
  16   0   6       26.03       27.17      4.41 o 
  17   0   6       52.36       53.56      5.87 o 
  18   0   6       19.31       15.03      4.15 o 
  19   0   6        7.70        3.07      3.50 o 
  20   0   6       57.33       77.00     11.84 o 
  21   0   6       32.99       45.21     10.41 o 
  22   0   6        9.61       -3.03      6.90 o 
  23   0   6        3.03       -7.18      7.18 o 
 -22   1   6        5.25        4.88      4.41 o 
 -21   1   6        0.53       -1.63      3.70 o 
 -20   1   6        1.99       -2.73      4.86 o 
 -19   1   6        8.44        5.34      3.23 o 
 -18   1   6       60.63       69.55     11.79 o 
 -17   1   6        3.94        4.87      3.15 o 
 -16   1   6        1.90        5.21      2.92 o 
 -15   1   6        0.18       -1.83      2.40 o 
 -14   1   6       20.47       18.32      6.17 o 
 -13   1   6       66.36       65.22      9.89 o 
 -12   1   6       89.81       85.24      5.63 o 
 -11   1   6       24.60       24.49      3.37 o 
 -10   1   6      179.46      175.56      8.95 o 
  -9   1   6       55.88       44.47      3.48 o 
  -8   1   6        4.06        1.96      1.48 o 
  -7   1   6      126.46      136.15      4.74 o 
  -6   1   6       14.90       15.62      1.79 o 
  -5   1   6       36.64       40.06      2.64 o 
  -4   1   6        7.51        8.29      1.39 o 
  -3   1   6       24.38       22.28      1.88 o 
  -2   1   6      811.44      794.95      8.94 o 
  -1   1   6      351.82      381.21      5.88 o 
   0   1   6       10.11       10.30      1.41 o 
   1   1   6        8.30        6.43      1.22 o 
   2   1   6       29.96       35.64      3.09 o 
   3   1   6       51.07       49.26      6.31 o 
   4   1   6       74.45       65.61      6.13 o 
   5   1   6       89.12       92.97      4.91 o 
   6   1   6       15.18       15.73      2.15 o 
   7   1   6        6.36        6.14      1.67 o 
   8   1   6       13.30       18.67      2.53 o 
   9   1   6        2.50        4.45      1.73 o 
  10   1   6        1.40        2.53      1.65 o 
  11   1   6       17.58       23.84      4.04 o 
  12   1   6       19.74       19.65      2.74 o 
  13   1   6        9.21        8.79      2.30 o 
  14   1   6        8.61        9.44      4.16 o 
  15   1   6        0.10        0.51      2.87 o 
  16   1   6        3.53        3.63      3.01 o 
  17   1   6        5.60        2.36      2.57 o 
  18   1   6       11.97       13.37      3.83 o 
  19   1   6       12.40       11.98      5.10 o 
  20   1   6        9.03       -0.08      3.00 o 
  21   1   6        2.09       -2.76      5.85 o 
  22   1   6        0.00        4.34      6.99 o 
 -21   2   6        4.37        5.38      4.14 o 
 -20   2   6        0.05        3.42      3.82 o 
 -19   2   6        8.93        7.58      8.80 o 
 -18   2   6        0.29        0.08      3.20 o 
 -17   2   6        7.76        9.36      3.81 o 
 -16   2   6        7.15        9.65      3.54 o 
 -15   2   6       46.60       46.02     10.78 o 
 -14   2   6      103.62      105.26     10.32 o 
 -13   2   6       23.96       23.59      4.17 o 
 -12   2   6        2.91        3.45      2.43 o 
 -11   2   6       31.52       20.23      3.26 o 
 -10   2   6       16.69       16.56      2.78 o 
  -9   2   6        7.78        8.47      2.54 o 
  -8   2   6       75.60       76.48      4.66 o 
  -7   2   6       74.38       70.95      4.48 o 
  -6   2   6       75.48       83.87      6.27 o 
  -5   2   6       20.39       21.46      2.07 o 
  -4   2   6        2.51        3.00      1.30 o 
  -3   2   6      119.96      134.84      4.00 o 
  -2   2   6       22.03       35.71      4.66 o 
  -1   2   6        1.03        0.50      1.00 o 
   0   2   6       78.48       84.90      5.06 o 
   1   2   6       46.03       42.55      6.12 o 
   2   2   6        0.84        0.72      1.16 o 
   3   2   6       29.22       27.78      2.44 o 
   4   2   6       82.53       84.87      4.19 o 
   5   2   6       22.78       18.73      2.60 o 
   6   2   6        3.46        1.38      1.39 o 
   7   2   6       41.80       38.56      3.40 o 
   8   2   6       49.01       46.51      3.65 o 
   9   2   6        6.33        3.95      1.78 o 
  10   2   6        0.01       -0.17      1.46 o 
  11   2   6        1.02       -1.23      1.69 o 
  12   2   6        1.57       -1.11      1.86 o 
  13   2   6       23.62       23.53      3.35 o 
  14   2   6       20.27       18.82      3.19 o 
  15   2   6        8.48        6.49      2.57 o 
  16   2   6        0.95       -2.07      2.33 o 
  17   2   6        8.24        9.75      3.44 o 
  18   2   6        8.12        5.20      3.26 o 
  19   2   6        0.98       -0.88      2.96 o 
  20   2   6        5.68        7.43      3.69 o 
  21   2   6        1.07       -1.58      2.86 o 
 -19   3   6       12.47       12.59      5.07 o 
 -18   3   6       21.77       33.32      5.63 o 
 -17   3   6        4.99        5.99      5.37 o 
 -16   3   6        3.53        2.26      3.21 o 
 -15   3   6       14.81       13.30     10.65 o 
 -14   3   6        9.22       18.26      4.29 o 
 -13   3   6        1.44        1.90      2.49 o 
 -12   3   6       21.29       26.11      3.88 o 
 -11   3   6        7.62        9.72      2.79 o 
 -10   3   6       28.84       26.51      3.86 o 
  -9   3   6        6.22        8.89      2.98 o 
  -8   3   6        0.27        1.44      2.07 o 
  -7   3   6        4.54        6.70      2.34 o 
  -6   3   6        0.62       -0.36      1.94 o 
  -5   3   6       70.35       66.90      4.95 o 
  -4   3   6        1.14        0.71      2.12 o 
  -3   3   6       57.57       47.80      7.54 o 
  -2   3   6       35.05       35.33      3.34 o 
  -1   3   6       88.63       81.77      4.48 o 
   0   3   6        9.48        9.11      2.14 o 
   1   3   6       86.94       91.13      6.48 o 
   2   3   6      118.04      109.61      5.29 o 
   3   3   6       75.61       74.11      5.71 o 
   4   3   6       82.35       80.26      9.20 o 
   5   3   6       60.87       62.21      4.36 o 
   6   3   6        0.74        3.55      1.99 o 
   7   3   6      128.61      124.29      5.63 o 
   8   3   6      228.30      245.82      7.78 o 
   9   3   6      111.36      111.91      5.73 o 
  10   3   6        9.22       10.32      3.45 o 
  11   3   6       10.50        9.86      2.85 o 
  12   3   6       27.17       26.03      3.84 o 
  13   3   6       13.73       14.58      3.93 o 
  14   3   6       12.71       14.28      3.66 o 
  15   3   6       13.20       15.14     10.90 o 
  16   3   6        2.55        3.18      3.39 o 
  17   3   6        0.49        0.45      3.13 o 
  18   3   6        3.53        2.71      3.39 o 
  19   3   6        3.73        3.60      6.25 o 
 -16   4   6        3.16        4.50      4.46 o 
 -15   4   6        0.17        0.64      3.76 o 
 -14   4   6        0.00        1.75      3.12 o 
 -13   4   6       11.16       12.73      3.77 o 
 -12   4   6       25.79       31.99      5.80 o 
 -11   4   6        2.35        3.67      3.34 o 
 -10   4   6        4.36        8.21      3.17 o 
  -9   4   6        6.05        2.54      2.86 o 
  -8   4   6       16.98       14.64      3.66 o 
  -7   4   6       26.61       20.30      4.88 o 
  -6   4   6        8.18        8.48      3.48 o 
  -5   4   6       34.44       34.78      5.62 o 
  -4   4   6       43.13       47.29     11.81 o 
  -3   4   6        5.94        7.18      3.59 o 
  -2   4   6       39.22       37.90     15.23 o 
  -1   4   6        1.54        1.07      1.89 o 
   0   4   6        2.17        3.92      3.07 o 
   1   4   6       68.75       80.28      5.45 o 
   2   4   6       11.34        6.83      4.48 o 
   3   4   6        2.91        4.59      4.41 o 
   4   4   6        2.90        5.87      2.95 o 
   5   4   6        6.97        4.65      6.06 o 
   6   4   6        6.12        5.84      3.04 o 
   7   4   6        1.85        8.37      3.20 o 
   8   4   6        0.54        0.75      2.52 o 
   9   4   6        4.14        3.33      2.79 o 
  10   4   6        0.50        1.44      2.68 o 
  11   4   6        9.76       10.25      3.16 o 
  12   4   6        2.57        3.40      3.97 o 
  13   4   6        1.05        4.50      4.16 o 
  14   4   6        2.25        4.28      6.19 o 
  15   4   6        0.92       12.96      6.76 o 
  16   4   6        2.76        9.36      6.52 o 
 -11   5   6        4.57        1.17      5.74 o 
 -10   5   6        5.50        6.09      5.78 o 
  -9   5   6       31.87       38.47      8.46 o 
  -8   5   6       74.32      105.92     12.12 o 
  -7   5   6        8.72        8.27      4.27 o 
  -6   5   6       13.81       20.10      4.85 o 
  -5   5   6       28.18       28.37      7.11 o 
  -4   5   6       16.51       13.56      4.59 o 
  -3   5   6        0.28        2.38      3.65 o 
  -2   5   6        0.29        2.59      5.62 o 
  -1   5   6        1.01        4.43      3.83 o 
   0   5   6        0.05        2.58      3.84 o 
   1   5   6        8.93        5.28      2.94 o 
   2   5   6        6.10        9.41      3.33 o 
   3   5   6        7.21        5.51      3.03 o 
   4   5   6        8.10        9.94      4.15 o 
   5   5   6        1.01       -1.09      3.25 o 
   6   5   6        1.56       -0.86      3.16 o 
   7   5   6       14.16        9.30      6.30 o 
   8   5   6       33.50       45.21      6.94 o 
   9   5   6       32.37       33.35      8.58 o 
 -21   1   7        6.95        9.94      7.17 o 
 -20   1   7       21.57       33.02      6.03 o 
 -19   1   7       22.42       29.83      5.43 o 
 -18   1   7       15.27       12.45      4.31 o 
 -17   1   7       24.39       19.62      4.90 o 
 -16   1   7       18.54       17.71      4.07 o 
 -15   1   7        0.46       -2.66      2.66 o 
 -14   1   7       28.69       37.45      4.62 o 
 -13   1   7       31.26       29.74      4.17 o 
 -12   1   7      161.01      166.76      7.46 o 
 -11   1   7      128.69      139.26      6.65 o 
 -10   1   7       56.03       43.64      6.03 o 
  -9   1   7       47.60       50.15      7.43 o 
  -8   1   7        1.33        2.30      1.81 o 
  -7   1   7        1.09        0.17      1.96 o 
  -6   1   7        3.94        4.23      1.43 o 
  -5   1   7        8.26        8.36      1.57 o 
  -4   1   7        2.07        0.49      1.14 o 
  -3   1   7        0.30       -0.95      0.95 o 
  -2   1   7        2.10        1.44      1.16 o 
  -1   1   7       16.63       14.38      1.73 o 
   0   1   7      198.52      189.07      5.48 o 
   1   1   7      169.61      162.46      5.10 o 
   2   1   7        1.78        2.60      1.88 o 
   3   1   7       56.97       55.61      3.43 o 
   4   1   7       32.57       35.46      2.96 o 
   5   1   7       51.10       48.68      3.37 o 
   6   1   7       65.37       73.71      4.01 o 
   7   1   7       27.12       34.32      3.70 o 
   8   1   7       29.06       30.33      3.30 o 
   9   1   7       26.50       26.77      3.71 o 
  10   1   7        0.97       -0.44      1.56 o 
  11   1   7       60.75       57.03      7.13 o 
  12   1   7       41.60       39.61      3.92 o 
  13   1   7        9.70        6.86      3.21 o 
  14   1   7        5.97        9.34      2.76 o 
  15   1   7        3.58        2.58      3.20 o 
  16   1   7        1.00       -1.10      2.14 o 
  17   1   7        1.95        6.49      3.00 o 
  18   1   7       20.52       21.99      3.87 o 
  19   1   7       31.00       28.35      5.35 o 
  20   1   7        6.43        3.25      3.94 o 
  21   1   7        3.64        7.67      4.06 o 
 -20   2   7       19.98       30.82     11.18 o 
 -19   2   7       35.27       32.07      8.73 o 
 -18   2   7       24.62       11.55      4.76 o 
 -17   2   7        0.41       -1.88      3.52 o 
 -16   2   7        0.34       -3.09      4.21 o 
 -15   2   7        0.78        0.28      3.21 o 
 -14   2   7        2.65        0.56      2.74 o 
 -13   2   7        5.05        4.04      3.10 o 
 -12   2   7       43.07       27.00      5.00 o 
 -11   2   7        0.09       -1.97      2.03 o 
 -10   2   7        1.67        2.48      2.22 o 
  -9   2   7       21.11       10.75      2.61 o 
  -8   2   7        0.55        1.22      2.02 o 
  -7   2   7        0.05        0.80      1.89 o 
  -6   2   7        9.16        5.53      2.12 o 
  -5   2   7       18.18       15.07      2.61 o 
  -4   2   7        1.30       -0.42      2.00 o 
  -3   2   7        0.29        1.62      2.90 o 
  -2   2   7       22.79       28.31      3.54 o 
  -1   2   7      131.71      140.61      6.70 o 
   0   2   7      268.15      269.80     11.73 o 
   1   2   7       63.13       63.16      3.93 o 
   2   2   7       11.59        6.93      3.14 o 
   3   2   7      167.82      159.34      5.57 o 
   4   2   7      267.65      276.11      6.39 o 
   5   2   7      199.37      203.84      5.88 o 
   6   2   7      213.60      238.44      7.12 o 
   7   2   7       77.02       75.11      4.59 o 
   8   2   7        7.15        4.98      2.04 o 
   9   2   7      150.21      140.49      8.16 o 
  10   2   7      195.26      206.15      7.13 o 
  11   2   7       97.14       96.05      5.62 o 
  12   2   7       19.01       18.71      3.18 o 
  13   2   7        0.12       -1.59      1.68 o 
  14   2   7        1.05       -0.28      2.21 o 
  15   2   7        3.19       -0.88      2.29 o 
  16   2   7        7.08       -1.29      2.38 o 
  17   2   7        3.14       -1.43      2.95 o 
  18   2   7        0.70       -2.49      2.91 o 
  19   2   7        0.01        2.94      3.54 o 
  20   2   7        0.01       -4.01      6.26 o 
 -18   3   7        5.80       14.07     10.23 o 
 -17   3   7        8.99       10.91      7.11 o 
 -16   3   7       16.16       16.45      4.54 o 
 -15   3   7       10.27        7.29      3.99 o 
 -14   3   7        0.67       -0.09      3.21 o 
 -13   3   7        1.47        1.33      3.13 o 
 -12   3   7        0.66       -1.23      2.39 o 
 -11   3   7        0.00       -1.36      2.54 o 
 -10   3   7        0.49        0.93      2.38 o 
  -9   3   7       15.21       20.16      3.77 o 
  -8   3   7        0.44        2.34      2.54 o 
  -7   3   7        0.37        0.40      2.28 o 
  -6   3   7       15.05       10.37      3.33 o 
  -5   3   7        0.03        3.97      2.92 o 
  -4   3   7        3.39        1.89      3.06 o 
  -3   3   7        0.00       -2.55      3.00 o 
  -2   3   7       17.13       21.01      2.88 o 
  -1   3   7      108.05      125.75      5.57 o 
   0   3   7       12.68       14.29      2.61 o 
   1   3   7        0.00       -0.24      1.69 o 
   2   3   7       40.06       48.84      4.02 o 
   3   3   7       27.70       30.38      3.71 o 
   4   3   7        0.07       -1.51      1.51 o 
   5   3   7       26.14       32.74      3.58 o 
   6   3   7       54.79       55.83      7.07 o 
   7   3   7       47.97       41.51      6.66 o 
   8   3   7       20.23       22.35      3.56 o 
   9   3   7        3.46        5.41      2.27 o 
  10   3   7       11.33       10.74      4.27 o 
  11   3   7        6.75        6.86      2.56 o 
  12   3   7        2.32        0.84      2.37 o 
  13   3   7       15.78        7.91      2.93 o 
  14   3   7        7.03        7.95      3.07 o 
  15   3   7        1.32        0.03      3.56 o 
  16   3   7        2.56       -2.58      2.58 o 
  17   3   7        1.45       -3.66      6.36 o 
  18   3   7        1.68        0.20      6.41 o 
 -14   4   7        7.69        8.69      4.95 o 
 -13   4   7        0.11        0.15      3.22 o 
 -12   4   7        4.11        0.06      3.36 o 
 -11   4   7       13.85       15.63      4.06 o 
 -10   4   7        0.27        1.87      3.67 o 
  -9   4   7        4.13        5.50      3.66 o 
  -8   4   7        3.88        7.97      4.13 o 
  -7   4   7       12.52        9.42      4.09 o 
  -6   4   7       21.80       20.56      4.91 o 
  -5   4   7       55.03       55.84     18.54 o 
  -4   4   7      121.01      153.62     13.32 o 
  -3   4   7       57.77       56.91     10.51 o 
  -2   4   7        6.47        5.68      3.73 o 
  -1   4   7       68.97       80.09     18.64 o 
   0   4   7      133.66      129.99      6.36 o 
   1   4   7      184.45      198.41     15.73 o 
   2   4   7       43.39       47.61      4.55 o 
   3   4   7        0.71        2.02      2.43 o 
   4   4   7        2.23       -0.34      2.30 o 
   5   4   7       29.30       35.86      7.45 o 
   6   4   7       44.57       45.50      5.85 o 
   7   4   7       27.60       25.91      4.87 o 
   8   4   7        2.07        5.85      7.29 o 
   9   4   7        9.81       11.59      4.05 o 
  10   4   7       26.75       44.64      6.05 o 
  11   4   7        5.40       10.60      3.77 o 
  12   4   7        6.22        7.93      3.94 o 
  13   4   7       16.99       13.98      7.96 o 
  14   4   7        6.38        3.89      6.40 o 
  -8   5   7       15.35       15.44      6.66 o 
  -7   5   7        0.00       -4.20      4.20 o 
  -6   5   7        5.13        8.59      6.41 o 
  -5   5   7        3.44        0.31      4.53 o 
  -4   5   7        6.21        0.38      4.97 o 
  -3   5   7       10.44       10.60      6.26 o 
  -2   5   7        4.49        7.07      5.51 o 
  -1   5   7        0.06       -2.71      5.00 o 
   0   5   7        1.45        3.69      5.51 o 
   1   5   7        0.00        0.00      6.50 o 
   2   5   7        0.00       -0.93      2.57 o 
   3   5   7        0.54        4.94      2.80 o 
   4   5   7        0.62        0.59      3.71 o 
   5   5   7        0.83       -2.77      2.94 o 
 -20   0   8       10.89       21.67      8.19 o 
 -19   0   8       25.81       45.34      9.50 o 
 -18   0   8        4.39        8.89      6.16 o 
 -17   0   8        9.07       10.63      6.16 o 
 -16   0   8       12.91        7.96      5.62 o 
 -15   0   8        6.27       20.07      6.02 o 
 -14   0   8        0.97       -0.40      4.03 o 
 -13   0   8       46.44       59.50      8.12 o 
 -12   0   8       15.75       18.54      4.97 o 
 -11   0   8        3.44       -1.02      2.72 o 
 -10   0   8       31.55       29.10      5.58 o 
  -9   0   8      163.19      171.00      9.83 o 
  -8   0   8      697.25      728.12     19.68 o 
  -7   0   8      315.99      340.68      9.50 o 
  -6   0   8       34.92       43.99      4.10 o 
  -5   0   8        7.38        5.29      2.09 o 
  -4   0   8       51.20       44.25      3.88 o 
  -3   0   8      259.83      246.46     12.39 o 
  -2   0   8      335.77      343.29     10.72 o 
  -1   0   8      206.24      211.03      9.36 o 
   0   0   8       33.83       35.99      3.46 o 
   1   0   8       57.07       67.43      4.33 o 
   2   0   8      330.17      309.15     13.63 o 
   3   0   8      236.21      254.18     12.41 o 
   4   0   8        2.24        3.79      2.90 o 
   5   0   8       27.83       24.60      4.88 o 
   6   0   8       55.40       36.72      6.16 o 
   7   0   8       92.84       64.04      7.57 o 
   8   0   8       52.27       50.51      7.11 o 
   9   0   8       13.00       17.69      4.90 o 
  10   0   8        2.46        3.03      3.39 o 
  11   0   8        3.50        3.29      3.30 o 
  12   0   8       54.95       62.11      8.22 o 
  13   0   8       80.88       80.43      9.28 o 
  14   0   8       28.69       57.83      8.54 o 
  15   0   8        5.61        3.81      4.09 o 
  16   0   8        2.44        4.14      4.36 o 
  17   0   8        2.17        0.70      4.18 o 
  18   0   8        0.00        1.21      4.85 o 
  19   0   8        8.00        9.13      5.32 o 
  20   0   8       27.93       31.36      7.85 o 
 -20   1   8        6.48       12.96      5.36 o 
 -19   1   8        3.17        4.19      4.11 o 
 -18   1   8       11.48        8.00      4.48 o 
 -17   1   8       23.58       26.96      5.30 o 
 -16   1   8       12.45        7.58      3.86 o 
 -15   1   8        1.97        7.11      3.94 o 
 -14   1   8        0.36        3.21      2.96 o 
 -13   1   8        3.30        3.31      4.17 o 
 -12   1   8       17.06       13.09      3.45 o 
 -11   1   8      119.51      126.17      6.79 o 
 -10   1   8       38.98       42.14      4.48 o 
  -9   1   8       10.07        9.46      5.96 o 
  -8   1   8       42.67       47.57      3.76 o 
  -7   1   8        6.32       11.12      2.52 o 
  -6   1   8       25.77       25.66      3.01 o 
  -5   1   8       39.46       35.00      2.88 o 
  -4   1   8      118.11      133.59      4.32 o 
  -3   1   8      111.20      118.41      5.61 o 
  -2   1   8       43.46       48.05      3.49 o 
  -1   1   8       30.13       26.92      3.14 o 
   0   1   8        6.63       10.78      4.87 o 
   1   1   8       38.32       41.72      3.45 o 
   2   1   8       61.50       61.35      3.87 o 
   3   1   8       22.11       24.43      2.79 o 
   4   1   8        4.13        3.90      2.76 o 
   5   1   8        0.75       -1.01      1.63 o 
   6   1   8        4.75        1.67      2.43 o 
   7   1   8        1.78        0.20      1.86 o 
   8   1   8        0.22        0.52      1.89 o 
   9   1   8        3.92        4.62      3.95 o 
  10   1   8       13.16       10.58      3.23 o 
  11   1   8       15.84       15.70      4.91 o 
  12   1   8        3.90        3.14      3.27 o 
  13   1   8        1.35        0.40      2.20 o 
  14   1   8       15.37       15.71      3.25 o 
  15   1   8       19.40       24.19      3.99 o 
  16   1   8       11.90       11.86      3.41 o 
  17   1   8        6.94        6.80      3.14 o 
  18   1   8        1.64       -1.18      4.86 o 
  19   1   8        0.01       -2.39      7.02 o 
  20   1   8        1.49        1.08      7.45 o 
 -19   2   8        4.58        0.74      4.38 o 
 -18   2   8        0.15       -0.26      3.96 o 
 -17   2   8        1.77       -0.43      3.70 o 
 -16   2   8        7.52        8.76      3.85 o 
 -15   2   8       14.11       20.61      4.61 o 
 -14   2   8        7.56        3.61      3.23 o 
 -13   2   8        3.66       -2.64      2.64 o 
 -12   2   8        4.04        2.11      2.92 o 
 -11   2   8       16.80       17.81      4.08 o 
 -10   2   8        7.45        3.44      2.32 o 
  -9   2   8        0.00        1.09      2.39 o 
  -8   2   8       27.47       26.27      3.76 o 
  -7   2   8        4.62        3.14      2.43 o 
  -6   2   8        9.62       11.75      3.20 o 
  -5   2   8       20.03       23.58      4.10 o 
  -4   2   8       40.37       28.98      4.24 o 
  -3   2   8       58.03       53.35      3.89 o 
  -2   2   8       31.06       29.49      3.11 o 
  -1   2   8        3.14        2.02      1.56 o 
   0   2   8        0.47        1.90      1.59 o 
   1   2   8      101.61       96.52      7.88 o 
   2   2   8      323.92      340.01      9.67 o 
   3   2   8      151.12      161.84      8.58 o 
   4   2   8        6.99        9.77      3.02 o 
   5   2   8        8.01        4.56      1.98 o 
   6   2   8       18.90       20.42      6.23 o 
   7   2   8       20.58       14.20      2.50 o 
   8   2   8       21.11       21.73      3.55 o 
   9   2   8       18.54       19.98      6.09 o 
  10   2   8       18.18       20.58      3.49 o 
  11   2   8        3.25        2.36      2.24 o 
  12   2   8        4.10        1.04      2.73 o 
  13   2   8        3.43        2.75      2.76 o 
  14   2   8        0.36       -0.47      2.86 o 
  15   2   8        0.60       -2.14      2.47 o 
  16   2   8        0.75       -1.87      2.42 o 
  17   2   8        3.43        3.55      2.79 o 
  18   2   8        4.10        8.97      7.18 o 
 -16   3   8       20.02       22.85      5.36 o 
 -15   3   8        6.70        4.70      3.93 o 
 -14   3   8        5.39       -0.51      3.63 o 
 -13   3   8        0.15       -2.85      6.01 o 
 -12   3   8        0.89       -1.47      3.25 o 
 -11   3   8        8.95        7.44      3.20 o 
 -10   3   8       62.85       66.66      5.73 o 
  -9   3   8       13.76       14.92      3.77 o 
  -8   3   8        0.91        0.52      3.09 o 
  -7   3   8        4.09        4.60      3.63 o 
  -6   3   8        0.07        0.29      3.00 o 
  -5   3   8        5.98        1.92      2.92 o 
  -4   3   8        8.67        9.35      3.65 o 
  -3   3   8       26.30       19.16      7.96 o 
  -2   3   8       51.23       43.25     11.70 o 
  -1   3   8        8.88        7.72      4.74 o 
   0   3   8        6.20        6.22      2.13 o 
   1   3   8       30.42       32.63      3.55 o 
   2   3   8       61.91       70.17      6.16 o 
   3   3   8       30.08       28.50      5.26 o 
   4   3   8        0.02       -0.63      1.99 o 
   5   3   8        4.61        2.24      3.03 o 
   6   3   8        5.81       10.97      2.40 o 
   7   3   8       12.78        5.99      3.02 o 
   8   3   8       18.83       13.11      2.86 o 
   9   3   8        5.56        0.93      2.38 o 
  10   3   8        5.31        4.63      2.69 o 
  11   3   8       28.65       30.34      4.22 o 
  12   3   8       15.48       18.07      6.80 o 
  13   3   8        0.01        5.14      2.55 o 
  14   3   8       12.51       13.76      3.42 o 
  15   3   8       14.69       16.37      5.35 o 
  16   3   8        3.65       -3.81      6.59 o 
 -12   4   8        0.33       -2.52      3.32 o 
 -11   4   8        0.11       -3.56      3.56 o 
 -10   4   8        2.78       -1.05      3.56 o 
  -9   4   8        7.34        3.84      3.89 o 
  -8   4   8        4.53        2.71      4.76 o 
  -7   4   8       14.03       13.14      4.35 o 
  -6   4   8       13.05        8.70      4.55 o 
  -5   4   8        0.12        2.81      3.77 o 
  -4   4   8        6.25       11.61      5.08 o 
  -3   4   8        2.15       -1.03      3.46 o 
  -2   4   8        5.65        5.96      4.14 o 
  -1   4   8       17.83       25.07      5.40 o 
   0   4   8        0.22        0.57      3.54 o 
   1   4   8        5.05        8.39      2.74 o 
   2   4   8        0.03       -1.10      2.16 o 
   3   4   8        0.02       -1.83      3.95 o 
   4   4   8        6.74        8.70      2.76 o 
   5   4   8        3.16        3.86      2.68 o 
   6   4   8        0.84       -3.11      3.28 o 
   7   4   8        3.62        2.77      4.03 o 
   8   4   8        4.64       24.26      8.32 o 
   9   4   8        2.25        7.28      5.17 o 
  10   4   8        0.52        4.62      6.26 o 
  11   4   8        1.39       -4.00      5.99 o 
  12   4   8        0.13        4.46      6.18 o 
  -3   5   8        1.34       -5.29      5.29 o 
  -2   5   8       17.21       15.54      7.57 o 
  -1   5   8       11.54       22.54      7.88 o 
   0   5   8        0.13        2.21      6.14 o 
   1   5   8        0.81        3.60      6.47 o 
   2   5   8        3.10        6.92      6.47 o 
   3   5   8        2.10       -5.01      6.08 o 
 -18   1   9        0.48        1.71      4.64 o 
 -17   1   9       14.65       21.23      5.44 o 
 -16   1   9        4.02        2.57      5.53 o 
 -15   1   9        0.52        1.29      3.39 o 
 -14   1   9        0.29        0.96      3.15 o 
 -13   1   9        0.87        2.43      3.21 o 
 -12   1   9       11.27        9.78      3.55 o 
 -11   1   9       33.44       36.47      4.82 o 
 -10   1   9       11.34        5.42      2.93 o 
  -9   1   9        9.50        9.60      3.23 o 
  -8   1   9        0.00        0.92      2.96 o 
  -7   1   9      158.90      166.85      6.15 o 
  -6   1   9      246.98      261.47     12.36 o 
  -5   1   9       58.27       52.63      5.18 o 
  -4   1   9        0.16        0.60      1.77 o 
  -3   1   9       44.89       43.27      7.10 o 
  -2   1   9      135.57      142.11      5.62 o 
  -1   1   9      215.89      241.17      8.23 o 
   0   1   9      183.65      207.65      7.39 o 
   1   1   9       80.42       70.66      4.46 o 
   2   1   9        0.17        1.85      1.72 o 
   3   1   9      162.98      162.84     10.66 o 
   4   1   9      296.60      315.38     10.72 o 
   5   1   9      107.89      100.27      6.82 o 
   6   1   9        4.81        5.69      2.88 o 
   7   1   9        1.42        2.23      2.56 o 
   8   1   9        4.71        3.59      2.56 o 
   9   1   9        5.36        1.09      2.56 o 
  10   1   9        3.01        0.68      2.61 o 
  11   1   9        2.16        3.02      2.87 o 
  12   1   9        1.82        4.99      3.21 o 
  13   1   9        0.01        3.10      3.62 o 
  14   1   9        0.71        5.09      3.50 o 
  15   1   9        1.50        4.25      3.57 o 
  16   1   9        9.81       14.69      3.90 o 
  17   1   9        5.91       10.32      6.06 o 
 -17   2   9        6.43       -0.96      4.20 o 
 -16   2   9        1.73        4.72      4.09 o 
 -15   2   9        9.92        8.05      4.20 o 
 -14   2   9        2.34        0.06      3.58 o 
 -13   2   9        0.10       -2.50      3.09 o 
 -12   2   9        0.31       -2.61      8.53 o 
 -11   2   9        2.22        1.88      3.21 o 
 -10   2   9        0.04        1.41      3.31 o 
  -9   2   9        8.83        4.59      3.25 o 
  -8   2   9        1.06        3.00      2.83 o 
  -7   2   9       25.98       30.79     10.37 o 
  -6   2   9       28.23       34.40      5.00 o 
  -5   2   9       34.91       26.09      4.36 o 
  -4   2   9        8.72        7.18      7.67 o 
  -3   2   9        1.01        1.51      2.75 o 
  -2   2   9       12.24       14.67      2.71 o 
  -1   2   9       30.52       31.45      3.78 o 
   0   2   9       37.27       36.28      5.65 o 
   1   2   9       28.29       26.95      3.30 o 
   2   2   9       22.49       22.56      3.16 o 
   3   2   9       15.55       15.97      3.83 o 
   4   2   9        0.98       -0.38      1.70 o 
   5   2   9       10.01        9.43      2.56 o 
   6   2   9       33.12       28.72      4.50 o 
   7   2   9       21.40       16.45      6.08 o 
   8   2   9        9.46       11.60      3.33 o 
   9   2   9        9.79        4.28      2.87 o 
  10   2   9        6.21        6.11      3.12 o 
  11   2   9        0.03        2.38      2.52 o 
  12   2   9       11.56        7.75      3.56 o 
  13   2   9       18.67       20.58      7.86 o 
  14   2   9        7.16        1.54      2.72 o 
  15   2   9        0.05        0.70      4.22 o 
  16   2   9        4.65        0.72      4.15 o 
 -14   3   9        2.13       -5.47      5.47 o 
 -13   3   9        0.07        0.77      4.02 o 
 -12   3   9        0.13       -3.34      3.34 o 
 -11   3   9        7.21       11.10      5.47 o 
 -10   3   9       13.86       10.97      4.24 o 
  -9   3   9        5.24        3.82      3.67 o 
  -8   3   9        0.26       -1.77      3.28 o 
  -7   3   9        6.44        6.54      3.77 o 
  -6   3   9       20.71       29.26     16.70 o 
  -5   3   9       11.33       10.99      4.28 o 
  -4   3   9        8.92        4.32      3.61 o 
  -3   3   9       19.04       12.67      6.85 o 
  -2   3   9        7.07        8.07      3.59 o 
  -1   3   9        0.01        4.86      3.53 o 
   0   3   9        0.65        2.95      2.24 o 
   1   3   9        0.21       -0.38      2.01 o 
   2   3   9        9.12        6.38      2.29 o 
   3   3   9        0.42       -0.46      2.06 o 
   4   3   9        0.24        0.60      2.05 o 
   5   3   9        9.89        4.72      3.15 o 
   6   3   9       34.17       38.07      4.44 o 
   7   3   9       21.99       26.63      3.96 o 
   8   3   9        3.22        2.32      2.92 o 
   9   3   9        0.32       -1.50      2.32 o 
  10   3   9        5.18        0.57      2.40 o 
  11   3   9        4.85        8.68      3.15 o 
  12   3   9        3.09        4.88      4.02 o 
  13   3   9        6.45        9.71      4.83 o 
  14   3   9        5.34       -0.12      6.57 o 
  -9   4   9        3.74       -3.83      5.00 o 
  -8   4   9        7.02       11.37      6.43 o 
  -7   4   9        0.19       -3.30      5.31 o 
  -6   4   9        2.87       -0.95      3.87 o 
  -5   4   9        2.11       -0.78      5.88 o 
  -4   4   9        2.52        0.33      3.75 o 
  -3   4   9       17.66       22.53      8.80 o 
  -2   4   9       12.26       12.96      6.58 o 
  -1   4   9        0.02       -7.64      7.65 o 
   0   4   9        7.78        1.96      3.70 o 
   1   4   9        6.87        9.08      4.56 o 
   2   4   9        9.34       13.36      3.40 o 
   3   4   9       12.65       15.32      3.33 o 
   4   4   9       10.74       13.02      3.28 o 
   5   4   9       10.71       11.08      3.57 o 
   6   4   9        2.53        0.73      4.42 o 
   7   4   9        1.16       10.30      6.51 o 
   8   4   9        5.57        3.62      6.17 o 
   9   4   9        5.09        6.82      7.03 o 
 -16   0  10       20.39       19.75      7.62 o 
 -15   0  10       51.31       68.39     10.55 o 
 -14   0  10        6.86       11.92      5.90 o 
 -13   0  10        0.82        1.79      4.73 o 
 -12   0  10        3.58        5.04      4.97 o 
 -11   0  10       13.89       15.54      5.36 o 
 -10   0  10       64.08       57.28      7.81 o 
  -9   0  10       81.28       85.15      8.88 o 
  -8   0  10       50.51       58.21      7.34 o 
  -7   0  10       72.85       74.51      7.73 o 
  -6   0  10        2.37        6.10      3.79 o 
  -5   0  10       86.86       96.64      8.07 o 
  -4   0  10       92.13       96.20     14.03 o 
  -3   0  10       30.06       38.34      7.19 o 
  -2   0  10       11.65       16.54      5.51 o 
  -1   0  10        6.70        2.26      3.68 o 
   0   0  10        1.80       -1.54      2.99 o 
   1   0  10        0.59       -2.45      2.88 o 
   2   0  10        3.04        2.36      3.61 o 
   3   0  10        0.97        0.46      3.65 o 
   4   0  10        9.93        6.87      4.39 o 
   5   0  10       48.97       30.67      6.90 o 
   6   0  10       12.94       10.95      5.01 o 
   7   0  10       14.39       16.43      5.47 o 
   8   0  10       65.34       70.87      9.73 o 
   9   0  10       61.11       68.73      9.77 o 
  10   0  10       26.05       26.52      7.37 o 
  11   0  10        4.54       -3.80      3.96 o 
  12   0  10        0.12       -4.14      4.14 o 
  13   0  10        4.58        2.83      4.30 o 
  14   0  10       11.86        8.18      5.24 o 
 -16   1  10        0.28        1.25      4.16 o 
 -15   1  10       10.74        2.88      6.61 o 
 -14   1  10       29.11       40.58      6.08 o 
 -13   1  10       31.57       36.37      5.52 o 
 -12   1  10        5.50        9.98      3.95 o 
 -11   1  10        0.08        3.04      3.33 o 
 -10   1  10        1.02       -2.37      5.45 o 
  -9   1  10        8.95       10.82      3.47 o 
  -8   1  10       35.28       38.88     11.64 o 
  -7   1  10       27.90       26.63      5.62 o 
  -6   1  10        3.61        4.13      2.87 o 
  -5   1  10        0.24       -0.21      2.49 o 
  -4   1  10        2.04        3.12      2.74 o 
  -3   1  10        5.70        2.75      2.20 o 
  -2   1  10        0.08        2.20      2.03 o 
  -1   1  10        1.52        0.76      2.03 o 
   0   1  10        3.56        5.00      2.70 o 
   1   1  10        5.16        5.41      2.64 o 
   2   1  10        1.52        2.84      2.55 o 
   3   1  10        0.18       -0.74      2.40 o 
   4   1  10        2.20        0.55      2.30 o 
   5   1  10        3.85        4.99      2.80 o 
   6   1  10        9.17        6.41      3.06 o 
   7   1  10       16.39        9.34      3.36 o 
   8   1  10        9.48        8.48      3.40 o 
   9   1  10        1.82        1.89      2.82 o 
  10   1  10        0.41        3.33      3.29 o 
  11   1  10        0.03       -1.69      3.03 o 
  12   1  10        0.50        0.96      2.89 o 
  13   1  10        4.29        2.83      3.09 o 
  14   1  10       10.76        9.52      5.90 o 
 -14   2  10        0.54       -3.65      3.65 o 
 -13   2  10        0.10       -1.26      3.46 o 
 -12   2  10        2.87        0.56      4.07 o 
 -11   2  10        4.89       -3.57      3.57 o 
 -10   2  10        2.06        1.04      4.14 o 
  -9   2  10        0.38        1.98      4.11 o 
  -8   2  10        3.21       -2.12      3.16 o 
  -7   2  10        5.17        3.66      3.33 o 
  -6   2  10        0.00        1.94      3.08 o 
  -5   2  10       11.45       10.14      3.78 o 
  -4   2  10        5.41        2.39      2.98 o 
  -3   2  10        0.13        2.33      3.00 o 
  -2   2  10        0.88        2.01      3.05 o 
  -1   2  10        0.90        0.25      2.06 o 
   0   2  10        3.86        0.69      2.18 o 
   1   2  10        5.08       -2.04      2.04 o 
   2   2  10        4.99        2.33      2.33 o 
   3   2  10        5.69        5.93      2.40 o 
   4   2  10        0.38        1.38      2.57 o 
   5   2  10       19.10       12.28      3.69 o 
   6   2  10        8.36        4.03      3.04 o 
   7   2  10        2.75        2.93      3.51 o 
   8   2  10       13.28       20.69      4.56 o 
   9   2  10        5.65        2.56      5.93 o 
  10   2  10        0.03        0.05      3.13 o 
  11   2  10        3.45       -0.07      2.79 o 
  12   2  10        8.39        5.40      5.16 o 
 -11   3  10        4.79        2.82      5.39 o 
 -10   3  10       19.62       32.18      7.68 o 
  -9   3  10       19.21       16.34      5.11 o 
  -8   3  10       20.75       21.32      5.41 o 
  -7   3  10       17.93       17.77      5.89 o 
  -6   3  10        1.36       -1.66      3.52 o 
  -5   3  10       50.63       60.04     13.21 o 
  -4   3  10       87.04      100.92      8.63 o 
  -3   3  10       58.80       51.72     11.38 o 
  -2   3  10        6.30       -2.58      3.49 o 
  -1   3  10        7.74        2.44      9.14 o 
   0   3  10       26.72       27.36      5.37 o 
   1   3  10       26.41       30.69      4.05 o 
   2   3  10       20.31       21.82      6.84 o 
   3   3  10       11.69        6.84      4.54 o 
   4   3  10        2.01        3.97      2.52 o 
   5   3  10        0.35        2.36      2.26 o 
   6   3  10        4.81        1.77      2.46 o 
   7   3  10        8.28       15.41      8.51 o 
   8   3  10        3.45        2.91      2.98 o 
  -4   4  10        6.60       -5.04      5.13 o 
  -3   4  10        9.97       12.00      7.03 o 
  -2   4  10        1.74        0.18      5.25 o 
  -1   4  10        0.75       13.00      6.87 o 
   0   4  10        0.92        8.16      6.16 o 
   1   4  10        1.30       -5.00      5.00 o 
   2   4  10        3.63        6.26      6.59 o 
   3   4  10        0.85        5.31      6.21 o 
 -13   1  11        1.73       11.62      4.63 o 
 -12   1  11       14.33       22.15      4.89 o 
 -11   1  11        5.06       15.93      5.79 o 
 -10   1  11        0.76        1.31      4.12 o 
  -9   1  11        9.87        9.82      5.00 o 
  -8   1  11       13.68        2.49      3.84 o 
  -7   1  11       14.27       11.72      4.62 o 
  -6   1  11        3.73        5.47      3.88 o 
  -5   1  11        0.44       -2.25      2.69 o 
  -4   1  11        0.96        4.60      3.18 o 
  -3   1  11        1.35       -1.44      4.54 o 
  -2   1  11        5.66        4.47      5.06 o 
  -1   1  11       15.33       15.54      3.84 o 
   0   1  11        7.31        3.80      3.22 o 
   1   1  11        0.39        2.53      3.36 o 
   2   1  11        0.07        0.28      2.79 o 
   3   1  11        0.03        0.20      2.74 o 
   4   1  11        0.79       -0.33      2.75 o 
   5   1  11        0.00        0.46      3.05 o 
   6   1  11       10.84        9.84      3.73 o 
   7   1  11       20.70       28.21      5.15 o 
   8   1  11        2.50        4.94      3.19 o 
   9   1  11        4.16       -0.02      3.12 o 
  10   1  11       11.18       11.82      7.04 o 
 -11   2  11       12.01       14.63      5.79 o 
 -10   2  11        0.03       -4.01      4.01 o 
  -9   2  11        8.76       15.53      5.55 o 
  -8   2  11       23.50       24.08      6.44 o 
  -7   2  11       37.68       40.46      7.64 o 
  -6   2  11       53.78       51.45     16.27 o 
  -5   2  11       22.58       20.98      4.70 o 
  -4   2  11        1.42        3.09      3.55 o 
  -3   2  11       30.58       25.24      4.99 o 
  -2   2  11       66.18       62.01      9.38 o 
  -1   2  11       53.70       60.87      6.53 o 
   0   2  11       15.59       17.84      3.35 o 
   1   2  11        2.07        0.75      3.79 o 
   2   2  11        0.01        0.17      2.88 o 
   3   2  11        0.89        0.54      2.87 o 
   4   2  11        2.12        3.69      3.12 o 
   5   2  11        2.96        0.60      3.05 o 
   6   2  11        4.01        5.57      4.56 o 
   7   2  11        5.75        1.26      3.08 o 
   8   2  11        5.13        3.65      4.69 o 
  -7   3  11        0.03       -4.31      4.31 o 
  -6   3  11        3.81       10.99      5.82 o 
  -5   3  11        8.96        2.28      5.40 o 
  -4   3  11        8.63        8.97      4.55 o 
  -3   3  11       11.92       12.68      6.09 o 
  -2   3  11       17.02       18.66      6.71 o 
  -1   3  11       10.00        7.75      5.68 o 
   0   3  11        0.02       -5.02      5.02 o 
   1   3  11        6.95       -4.73      4.73 o 
   2   3  11       12.23        3.68      5.47 o 
   3   3  11       18.11       26.24      4.78 o 
   4   3  11       14.78       17.27      5.50 o 
 -10   0  12       21.96       41.92      8.69 o 
  -2   0  12        1.74       -1.16      4.85 o 
  -1   0  12        8.46        6.76      5.56 o 
   0   0  12       21.52       18.95      6.70 o 
   1   0  12       11.93       12.76      5.90 o 
   2   0  12        0.52        0.61      4.92 o 
   3   0  12        1.26        2.28      4.85 o 
   4   0  12        0.54       -1.04      4.54 o 
   5   0  12        0.75        4.88      4.93 o 
   6   0  12        3.14        0.62      4.73 o 
  -9   1  12        9.16       10.44      5.67 o 
  -8   1  12        7.75        3.89      5.01 o 
  -7   1  12        7.02        0.88      4.23 o 
  -4   1  12        1.02       -1.08      5.74 o 
  -3   1  12        0.57       -4.04      5.29 o 
  -2   1  12        0.14        1.85      5.15 o 
  -1   1  12        0.15       -1.05      5.36 o 
   0   1  12        0.08        0.23      3.22 o 
   1   1  12        1.70        3.02      3.46 o 
   2   1  12        4.93        3.45      3.69 o 
   3   1  12        4.04        0.68      3.30 o 
   4   1  12        1.72        5.69      3.82 o 
   5   1  12        0.46        1.06      3.13 o 
   6   1  12        0.00       -1.59      4.41 o 
  -6   2  12       16.91       14.10      5.94 o 
  -5   2  12       13.13       16.50      4.90 o 
  -4   2  12        3.96        3.98      7.44 o 
  -3   2  12        1.73        9.59      4.27 o 
  -2   2  12        0.79        3.06      5.17 o 
  -1   2  12        0.56        3.18      5.90 o 
   2   2  12        0.37        1.87      4.38 o 
   3   2  12        1.61        1.67      4.45 o 
                                                 
